# Supplementary material for: Depiction of neuroendocrine features associated with immunotherapy response using a novel one-class predictor in lung adenocarcinoma
Source: Discov Oncol. 2023 May 18;14:71. doi: 10.1007/s12672-023-00693-4 (PMC10195954; doi:10.1007/s12672-023-00693-4)
Supplement: Supplementary file 9 — Supplementary file9 [file 12672_2023_693_MOESM9_ESM.xlsx]

## Sheet: Supplementary Table S2
Table S2.Common gene list and weight vector in NEDI mode
Gene ID	Model’s Weight Vector
TSPAN6	-0.00160567
DPM1	5.84e-06
SCYL3	0.000194913
C1orf112	0.000135526
FGR	2.5e-05
CFH	-0.00286197
FUCA2	-0.00151243
GCLC	-0.000928533
NFYA	0.000242585
STPG1	0.000462575
NIPAL3	0.00023908
LAS1L	0.000803338
ENPP4	0.00163342
SEMA3F	0.000970128
CFTR	-0.000129029
ANKIB1	0.000528173
CYP51A1	6.27e-05
KRIT1	0.000755849
RAD52	0.00063769
BAD	-0.000330697
LAP3	0.000591016
CD99	-0.000303273
HS3ST1	-0.000901843
AOC1	0.000417215
WNT16	0.000605585
HECW1	-0.000519999
MAD1L1	0.000686231
LASP1	-0.000128846
SNX11	0.000794388
TMEM176A	0.00216728
M6PR	0.000164958
KLHL13	0.00011041
CYP26B1	-0.00129482
ICA1	0.000803278
DBNDD1	0.000124214
ALS2	0.00114034
CASP10	-0.00190903
CFLAR	-0.000423874
TFPI	-0.00225262
NDUFAF7	6.16e-05
RBM5	0.000162839
MTMR7	0.00123511
SLC7A2	-0.000203956
ARF5	0.000729158
SARM1	0.00167782
POLDIP2	0.000230634
PLXND1	0.00210201
AK2	0.000475567
CD38	-0.000708243
FKBP4	0.000372239
KDM1A	0.00132423
RBM6	0.00012389
CAMKK1	0.000327819
RECQL	0.000722709
VPS50	0.000544933
HSPB6	-0.00034747
ARHGAP33	0.00224481
NDUFAB1	-8.31e-07
PDK4	-0.000180162
ZMYND10	0.000536762
SLC25A13	0.000934814
ST7	0.000643915
CDC27	0.000366074
CALCR	-0.000154472
HCCS	0.000538378
DVL2	0.000686209
PRSS22	-0.00457486
UPF1	0.000899027
SKAP2	-0.000792305
SLC25A5	-1.07e-05
MCUB	0.000780485
POLR2J	0.000267089
DHX33	0.000575807
MEOX1	-0.000371994
THSD7A	-0.000304485
LIG3	0.000871724
RPAP3	0.000598057
ACSM3	-0.00136459
CIAPIN1	0.000379102
SPPL2B	0.00138705
FAM214B	-0.000111744
COPZ2	-0.00143474
PRKAR2B	0.00222228
MSL3	0.000790857
CREBBP	0.00107433
TSPOAP1	0.000832161
MPO	8.83e-06
PON1	-0.000161319
GCFC2	0.00077624
WDR54	0.00159604
CROT	-2.49e-05
ABCB4	0.000328665
KMT2E	0.000907234
RHBDD2	0.000952925
IBTK	0.000233685
ZNF195	0.000763233
MYCBP2	0.000665481
FBXL3	0.000335458
ITGAL	0.000195237
PDK2	0.000299696
ITGA3	-0.00334768
ZFX	0.000418438
LAMP2	-0.000813921
ITGA2B	-0.000320589
ASB4	-0.000421597
GDE1	-5.64e-05
CRLF1	0.00121644
OSBPL7	-0.000166802
TMEM98	-0.000899947
MAP3K14	0.000531954
TMEM132A	-0.000119066
AP2B1	-3.13e-05
ZNF263	0.000447122
CX3CL1	-0.00105602
SPATA20	0.000276759
CACNA1G	0.00103595
TNFRSF12A	-0.00222327
MAP3K9	-0.000772143
RALA	0.00016719
BAIAP2L1	-0.000109552
KDM7A	0.00180937
ETV1	0.00057528
AGK	0.00091757
ALDH3B1	-0.00230953
TTC22	-0.00245793
PHTF2	0.000777584
FARP2	0.00101105
GGCT	-4.89e-06
DBF4	0.000958164
TBXA2R	0.000619562
IFRD1	0.000843786
COX10	0.000201991
GTF2IRD1	0.000404012
PAF1	0.000492717
VPS41	-9.47e-05
ARHGAP44	-0.000487864
ELAC2	6.47e-05
SCIN	0.000839085
ARSD	-0.000377025
PNPLA4	3.55e-05
MYH13	-3.15e-06
ADIPOR2	0.000711167
CDKL3	0.000163203
UPP2	4.15e-05
PRSS21	0.0016167
MARK4	0.000661602
PROM1	0.00356963
CCDC124	0.000339453
CEACAM21	-3.11e-05
PAFAH1B1	6.51e-05
NOS2	0.000531912
DNAH9	-9.8e-05
KIAA0100	0.000232131
GAS7	0.00142425
TRAPPC6A	-5.93e-05
MATK	0.00195368
CD79B	9.34e-05
ST7L	0.000747455
RPUSD1	-0.000180196
RHBDF1	-0.00121895
LUC7L	0.000807016
CACNA2D2	0.00190015
BAIAP3	0.000860226
TSR3	-0.000344447
PIGQ	0.000290331
CRAMP1	0.000406658
TEAD3	-0.00100557
SELE	0.000207073
DNAJC11	0.00148147
FMO3	0.00128985
MYLIP	0.00112678
NOX1	-0.000124089
E2F2	0.00196445
PSMB1	0.000682523
SYN1	0.00151016
JARID2	0.000706166
CDKL5	-0.000854636
CAMK1G	-0.000128945
CDK11A	0.00135188
NADK	0.00118239
DLEC1	-0.000313724
CYTH3	-5.77e-05
ADAM22	0.00247542
SYPL1	-0.000266036
CYB561	-0.00141625
SPAG9	0.00074793
CELSR3	0.00122415
AASS	0.000587067
PLEKHG6	-0.00176388
SS18L2	2.52e-05
MPND	3.5e-06
MGST1	-0.00597077
CRY1	0.00234439
PGLYRP1	0.000135827
NFIX	0.00174303
ST3GAL1	-0.00266721
MMP25	-0.000262639
IL32	-0.00188339
PKD1	0.00128193
MAPK8IP2	0.00140553
MED24	0.000291683
RHOBTB2	3.71e-05
HEATR5B	0.000650416
SEC62	-0.000257605
RPS20	-0.000188178
CSDE1	0.000494536
UBE3C	0.000769594
REV3L	0.00132289
TENM1	0.000151776
MASP2	0.00126661
FAM76A	0.000808699
TRAF3IP3	-0.000100762
POMT2	0.000791925
VTA1	0.000834678
MLXIPL	-0.00035879
BAZ1B	0.00125951
RANBP9	0.00042971
ETV7	0.000563868
SPRTN	0.000492364
DYRK4	0.00123868
ZNF207	0.000441973
UQCRC1	-0.000157524
STARD3NL	2.71e-06
CD9	-0.000893723
NCAPD2	0.00146676
IFFO1	0.000474328
GIPR	-0.000149536
PHF7	0.00121075
SEMA3G	0.000658076
NISCH	0.000553954
STAB1	0.000826025
FUZ	0.00187974
IDS	-0.000724552
ZNF200	0.00045887
CD4	0.000280114
LRRC23	-0.000196871
BTK	-0.000163802
HFE	-0.000900223
SCMH1	0.00159315
FYN	0.00215163
HIVEP2	0.000291305
FMO1	1.73e-05
ELOA	0.00119717
LYPLA2	0.000449567
CLCN6	0.00113532
MRC2	0.00204171
SLC6A7	-6.22e-05
TSPAN9	0.00171044
BTBD7	0.000257268
APBA3	0.000611356
MKS1	0.00054773
ABHD5	-0.000449807
ANOS1	-0.000106397
AKAP8L	0.000712239
MBTD1	0.000969361
UTP18	0.000616293
RNF216	0.00104435
TTC19	0.000172711
PTBP1	0.000952719
SYT7	0.000517074
LARS2	4.78e-05
PIK3C2A	0.00017227
PLAUR	-0.001763
ANLN	-0.000312232
WIZ	0.000996061
RABGAP1	0.00105313
DCN	0.00231729
QPCTL	2.57e-05
PPP5C	0.00105437
CEP68	0.000927559
MAP4K3	9.65e-05
ZBTB32	-3.34e-05
TYROBP	0.000519125
TMEM159	-0.00112779
BRCA1	0.000812852
ERCC1	0.000351581
CD22	-0.000188038
SEMA3B	-0.0036675
MBTPS2	0.000183594
PRICKLE3	0.000150366
LTF	7.43e-05
EXTL3	0.000306257
ELOVL5	0.000181008
ALOX5	7.83e-05
CALCOCO1	0.00101713
UBR7	0.00120945
MAP4K5	0.000374061
EHD3	0.00124756
PSMC4	0.00064423
MAN2B2	-0.000146043
CLDN11	0.000746657
SLC25A39	-1.47e-05
MVP	-0.00162955
NUB1	0.000569744
PGM3	1.5e-06
RWDD2A	0.000794452
CLK1	0.000730434
POLR3B	0.000943082
ANGEL1	0.000544001
RNF14	0.000537107
DNASE1L1	0.000268263
DDX11	0.00073164
HEBP1	-0.000269781
GPRC5A	-0.00514391
MAMLD1	-8.69e-05
CD6	0.00072388
TACC3	0.00101849
UFL1	0.000128264
POLA2	0.00108728
ZC3H3	1.37e-05
CAPN1	-0.00151415
MDH1	0.000457042
SLC30A9	-6.05e-05
MTMR11	-0.00164869
COX15	4.3e-05
CCDC88C	0.000118304
YAF2	0.00069816
ZMYND11	0.000893156
WAS	0.000229123
DPEP1	-2.08e-05
BID	-0.000829766
MATR3	0.000924722
NPC1L1	0.00119525
XYLT2	-0.000197657
NUDCD3	0.000201417
CHDH	-0.00011803
IL20RA	-0.000547236
GLT8D1	0.000340761
ATP2C1	-9.48e-05
IGF1	0.00100653
SLC38A5	-8.69e-05
RALBP1	0.000268184
RUFY3	0.00107765
CNTN1	0.000903973
SLC11A1	-5.76e-05
WWTR1	-0.0025867
AGPS	1.37e-05
CXorf56	-0.000213559
ATP1A2	-0.000218168
TTC27	0.000165289
ZNF582	-0.000382173
VSIG2	0.000149292
PHLDB1	0.00205195
MARCO	-0.000376891
CYP24A1	-0.00340789
PRDM11	0.000969136
SNAI2	-0.00171203
CD74	-0.00358141
HGF	0.00388858
ZRANB1	0.00120123
NCDN	0.000935643
ADGRA2	0.00175737
ZFP64	0.000564413
MNAT1	0.000436805
SAMD4A	-0.00122254
RUNX3	0.00238347
MRE11	0.00141676
PLEKHB1	0.00179048
SERPINB1	-0.00191976
SLC7A9	0.00104534
SPAST	0.00118215
NRXN3	0.000101532
OSBPL5	0.000171373
AQR	-5.36e-05
CPS1	-0.00167794
FHL1	0.00346409
NLRP2	0.000112477
SLC45A4	-0.000461628
RNF10	0.000383962
ZNF839	-6.68e-05
ZDHHC6	0.000278291
GRAMD1B	-0.000794414
RNH1	0.000506589
NDUFS1	0.000674162
RB1CC1	0.000753024
ERP44	0.000445121
ALAS1	-0.000380052
BIRC3	-0.00121145
AKAP11	0.00107018
GLRX2	0.00090674
SNAPC1	-0.000852361
DERA	0.000622476
STRAP	0.000362992
ABCC2	-0.00294659
DEF6	-0.00188304
PLEKHO1	0.00143149
GCLM	-0.000912462
UBR2	0.000431289
EHD2	-0.00354425
DEPDC1	0.00137731
CCDC28A	0.000344669
RRAGD	0.00235125
HSF2	0.0012039
PHF20	0.00104
HSD17B6	8.29e-05
NR1H3	-0.00069739
TYMP	-0.000905671
NCAPH2	0.000976964
TOMM34	0.000432343
SEC63	0.000628564
KPNA6	0.000699085
VIM	0.00226833
FAS	-0.000989001
RNASET2	-0.000904441
CD44	-0.00358404
AGPAT4	0.000571093
SLAMF7	-0.00205376
BTN3A1	7.33e-05
MIPEP	0.000348256
PRKCH	-0.00181386
IFNGR1	-0.000877594
B4GALT7	0.000234796
SH2D2A	-0.000353913
VRK2	-1.39e-05
TNFRSF1B	-9.15e-06
VEZT	0.000272758
POU2F2	-0.000617569
BRD9	0.000253051
SNX1	0.00013089
TBPL1	0.000524544
ARNTL2	-0.00132806
BCLAF1	0.000695654
SLC39A9	0.000338008
ANK1	0.000437728
TFB1M	7.06e-05
RABEP1	0.000513999
HMGB3	0.00069755
NUP160	0.000963836
BAK1	-4.91e-05
MUSK	7.64e-05
IKZF2	-0.000763947
GRN	0.000505299
FAM13B	0.000954759
ARHGAP31	0.00113499
CENPQ	0.000119651
RANBP3	0.00131452
ARID4A	0.000327301
PNPLA6	0.000793247
IFT88	0.00087807
ALG1	0.000280286
ZCCHC8	0.000991466
ABCF2	0.000859378
CHPF2	0.000337861
FUT8	-0.000517364
UBA6	0.000600225
GAB2	0.00118751
ATP6V0A1	0.00121918
PIAS1	0.000548356
SLC4A7	4.81e-06
APBA2	0.00168783
MAP2K3	0.000333507
EFCAB1	-0.000176833
TMSB10	-0.0011883
ASTE1	0.000654165
RNF19A	-1.51e-05
PEX3	-2.45e-05
GABARAPL2	0.000324578
SH3YL1	-0.000155864
FAM136A	0.00054896
VCL	-7.97e-05
DEPDC1B	0.00085429
DAPK2	0.000720008
NSMAF	0.000113928
STAP1	0.000173563
TIMP2	-0.000280467
RFC1	0.000772973
TBC1D23	0.000671667
CUL3	0.000464754
MYOM2	0.000626955
CYP46A1	0.000134962
USP2	0.00281291
TUBG2	0.000650634
RPL26L1	0.000999641
FLT4	0.00122943
NSUN2	5.8e-05
FBXO42	0.00121038
MFAP3	0.00050547
MRI1	0.000451986
METTL1	0.000370803
AGA	-0.000501053
PI4K2B	0.000947232
BOD1L1	0.000409362
MAT2B	0.000470929
TLL1	0.000440352
EDC4	0.000950205
TRIO	8.39e-05
VCAN	0.000535738
CLEC16A	0.00064724
MSR1	-0.000142363
CDH1	-0.00438981
DNAH5	-0.000473089
ZFYVE16	0.000399317
C6	-1.84e-05
RAI14	-0.000242057
SOX30	-0.000136825
PNKP	0.000562848
PHLPP2	0.00106963
SPDL1	0.00160493
STAU2	0.00154348
CTNS	0.000254839
RTN4R	0.000483716
PHF23	0.000224774
INPP4A	0.000246412
RAB27B	-0.00212551
PSMA4	0.000773158
MYO16	6.16e-06
LSG1	0.000337198
PARP3	0.000431938
TNC	-0.00294012
THAP3	0.00129957
TDP1	0.00114541
AIFM2	-0.0001392
SPATA7	-0.000379054
MED17	0.00127041
RETSAT	-0.000566918
CAPG	-0.0059056
AP2S1	0.000228071
USH2A	-0.000116698
TG	4.55e-05
ADAM28	-0.000579212
BARX2	-0.00194253
DCUN1D1	0.00021376
JADE2	-3.99e-05
LCP2	0.00047346
TRIT1	0.0017002
ADRB1	0.00111232
CUL7	0.000369019
CTNNA1	-0.000290961
PHKA2	0.00024333
CNTLN	0.00107849
EPHA3	0.000387546
HSPA5	-0.000497442
DSG2	-0.00585359
GEMIN8	0.00039193
OFD1	0.000227375
GPM6B	0.000871351
PREX2	0.000109194
WDR37	0.000305915
YTHDC2	0.000569357
CTPS2	-0.000660499
ATP6V1H	5.57e-05
POLR2B	0.000601533
FAM214A	-0.000637529
ARAP2	-0.000258755
TPR	0.000796277
CP	-0.00194641
DTNBP1	0.00158322
XK	0.000630996
ANO2	0.000330916
C12orf4	0.000944043
SCML1	0.00109155
WWC3	-5.58e-05
ARHGAP6	0.00110884
FAM184B	0.000553354
MAP4	-0.00023553
GOPC	0.000303872
ROS1	-0.000934598
USP28	-3.65e-06
HDAC9	0.000972422
TSPAN17	0.000301141
NOP16	-1.87e-05
CC2D2A	5.19e-05
RRM2B	0.000757048
ZNF800	0.000967362
TNFRSF17	-0.000111977
SNX29	0.000412273
LMO3	-0.000118159
MRPS10	0.000102308
RSF1	0.000835584
VPS13D	0.000317289
CELF2	0.00129201
FAM120A	0.000322612
R3HDM1	0.000847181
COL9A2	0.00030064
KITLG	-0.000884281
ERCC8	0.000705498
ADAMTS6	0.00132125
H6PD	0.00076345
VAMP3	0.000525385
PER3	0.00200511
TNFRSF9	-0.000939847
EPN3	-0.0024114
LTBP1	0.000910152
RCN1	-6.43e-05
ELN	0.00220439
RFC2	0.000834
ARID1B	0.00156459
CLPTM1L	0.000518069
NEDD4L	0.000900905
FOXP3	0.000253983
PPP1R3F	0.000535619
HEXB	9.86e-05
PTCD2	0.000524193
JKAMP	0.000174373
DKK3	0.00149523
ARHGEF5	-0.00318597
NFE2L3	4.87e-05
MCUR1	0.000776653
LIMA1	0.000285304
LETMD1	0.000574669
SLC4A8	0.00174352
LAMC3	0.00164593
PTGER3	0.000806812
TNIP3	-0.00146218
MAPK9	0.000434625
COL23A1	-9.6e-05
BCAR1	3.93e-05
FAM160A2	0.000830128
HERPUD1	-0.000357087
HOMER3	-0.000872462
RAD51	0.000448142
POLQ	0.000584572
PIK3CB	6.47e-05
CYBA	0.00178317
THOC3	0.000433393
HEBP2	-0.00141698
MPHOSPH9	0.00121695
PLEKHA5	-0.0012859
PRSS8	-0.00377388
SIKE1	0.000390343
RRP12	0.000353441
FNIP2	0.000708925
MSMO1	-0.00130688
TTC17	0.000836547
ALX4	0.000393952
FSTL4	-0.000409342
FOXN3	0.00168542
METTL24	0.000268055
AKR7A2	0.000743088
MRTO4	0.000903143
NNAT	0.000163351
USE1	0.000619211
MCF2L2	0.000765423
NRIP2	0.000617855
LAMA3	-0.00446718
AP5M1	0.000344846
ANAPC4	0.000544611
KCNQ1	0.000801495
TRAPPC3	0.000689865
THRAP3	0.000978542
PHPT1	0.000896757
ENTPD2	-0.000587718
LY75	-0.000344663
ARID4B	0.00031525
OPN3	-0.00210451
SDCCAG8	0.000419067
HHAT	0.00213044
KIF1B	0.00192559
FOXC1	-0.000948206
TBC1D22A	0.000181669
SYNE2	0.00102858
PLEKHH1	0.000655333
ATP9A	-0.000901192
CHRDL2	0.000222526
FAM168A	0.00125381
RELT	0.00117097
GALC	-0.000188963
NOP58	0.000469689
SZRD1	0.00121461
KCNH2	0.00404827
CUL1	0.000908058
FAM114A2	0.000658108
CYFIP2	0.0024539
TAB2	0.000440508
GINM1	0.000359311
EIF2AK2	0.00030323
USP36	0.000435351
KMT2C	0.000866437
MCOLN3	0.000766974
CCDC85A	0.000316903
PUM2	0.000811894
MRPL43	0.000290401
ITIH4	7.94e-05
HPF1	0.00053867
ZFR	0.000542961
ZNF280C	0.000320676
TRAF1	-0.000722083
RC3H2	0.00119135
IL17RB	0.000304546
TRAF3IP2	-0.00162071
GYG2	-0.000345425
DCBLD2	-0.00190246
SOAT1	0.000272989
PKP2	-0.00129811
MSH4	6.72e-05
GDI2	0.000497811
PRDM1	-0.0008365
ATG5	0.000140602
TMCC3	-0.000482567
PITHD1	0.000903598
MTA3	0.000579206
USP13	0.00126625
ATP11B	3.04e-05
LAMC2	-0.00601521
CDK14	0.00047007
SEC61A1	0.000410438
PPP1R12A	0.0013465
RASGRF1	-0.000989894
CAMK2B	0.00287628
CROCC	0.0013741
POLR3E	0.000251313
ATP2B4	-0.000447782
RIOK2	0.000246215
YIPF1	0.00029946
NDC1	0.000763259
DGKG	-0.000384217
FLYWCH1	-0.000111725
UNKL	0.000556494
TBXAS1	-0.00151331
PARP12	-0.000692093
ALDH18A1	0.000537366
TARBP1	-0.000496364
GATB	6.45e-05
MXD1	-0.000477524
CDK17	0.000877599
DNAJC25	0.00019306
SLC2A3	-0.000567074
PSD	0.00216533
CTDP1	0.0013035
YBX3	0.000251948
STYK1	-0.000711393
WNK1	0.00138406
CCAR1	4.6e-05
OGFR	-9.5e-05
GNA15	-0.00283105
PIGV	0.000216089
PTPRU	-0.00187159
SNRNP40	0.00107106
RIMBP2	0.00252515
COL11A1	0.00296455
QSER1	0.00115321
MPC1	0.00065117
ACAA1	-0.000960627
BCAT1	-0.000389161
HDAC7	-0.000293834
LZTS1	0.00148678
PRDM6	0.000316745
SPAG4	0.000345959
NCKAP1	0.000147131
MRPS35	-0.000159278
SFSWAP	0.000764706
TNK2	0.000492724
MON2	0.000629807
CDH3	-0.0051871
GPBP1	0.000438671
DGAT2	0.00109807
ZNF112	0.000269953
CS	0.000891814
LTK	0.000975091
MRPS24	-0.000437507
ELMO2	0.00108978
WAPL	0.000246661
VMP1	-0.000578376
APPBP2	0.000657975
POLD1	0.000639725
SEZ6	0.0023076
EIF4B	0.000369492
SLC6A16	0.000284301
SPHK2	0.000958971
RPL18	-0.000103721
CA11	0.000313797
ISOC2	-4.37e-05
U2AF2	0.000351051
EPN1	0.000117528
MED29	0.000503496
AHRR	0.00191946
ZNF275	0.00135658
MTMR1	0.000731164
GPC1	-0.00201792
ADCK1	0.000733608
HAGH	0.000716404
RNF4	0.000986609
CASP8	-0.000743879
LIMCH1	0.00075169
INTS13	0.000402051
TM7SF3	4.26e-05
DLX3	-0.000555311
SPA17	-0.000128154
TSPAN32	-0.000115406
ST3GAL6	0.001023
ATP2C2	-0.00141609
NGFR	0.000573576
CDON	0.00137551
TAF2	0.000244884
HIPK2	-0.000400098
TNPO3	0.000711789
RFXANK	0.000593998
TMEM161A	0.000294257
LPAR2	4.52e-05
CTSA	-0.000144071
SUGP2	0.00152475
SLC12A2	0.000619165
SNX24	0.000212421
EYA2	0.0009234
CNN2	-0.00111648
ABCA7	-0.00019986
SNCAIP	0.00133891
DDX20	0.000665232
BTBD1	0.000847619
FAR2	0.00167315
BCAS1	-0.00109517
CHI3L2	-0.000977063
SBNO2	-0.000402942
PMS1	0.000696957
HMG20B	0.000504979
CALCRL	0.00161455
TAF11	0.000499183
ANKS1A	0.000108722
AP3D1	0.000995411
ZNF76	0.000301429
SLC9A3R2	-0.00123496
NTHL1	0.000302849
UHRF1BP1	0.000480934
GNAI3	0.000100377
IPO5	0.00100668
OAT	-0.000274279
WDR3	0.000418837
PKN2	0.00101482
WDR18	0.000811856
TRAM2	0.000925125
NTN1	-0.000351897
MCM10	0.000715413
DGKA	-0.000990756
ERBB3	-0.00273305
ANKRD44	0.000476649
ADAT1	0.000162195
PDIA5	0.000379969
TBC1D22B	0.000160299
NDUFB4	0.000423336
SPEN	0.00113184
MYLK	0.000505356
ZC3H15	0.000252536
MAP2K4	-0.000435391
SLK	-7.27e-05
CYB5R4	0.000428703
COL17A1	-0.00214584
GSTO2	-0.00259538
SEC61A2	0.00100155
PRKCQ	0.000387858
TLE2	0.000658399
ASB1	0.000799177
FAM107B	-0.00424095
ME1	-0.00312192
TBC1D1	0.00214415
CDK13	0.000543165
MTHFD2	0.000631567
SLC9A7	0.000578581
FOXJ2	0.000561073
YBX1	0.000814775
PDE4A	0.00099611
PPP2R5A	0.00036905
ELAVL1	0.00125342
TIE1	-0.000548449
DIP2B	0.000601174
SMARCD1	0.00134994
KDM4A	0.00154732
NFYC	0.00168137
ZMYND12	0.000616975
SLC9A3	0.000394314
NGEF	-0.00129169
ASPM	0.00115234
CD84	-2.58e-05
ELOVL1	0.000426046
SPI1	4.87e-05
MPPED2	-0.000199917
CLDN18	0.00148164
ZBTB11	0.000553222
ATXN3	0.000219777
GOLGA5	-0.000197429
FGFR2	0.000490404
LRRC40	0.000898719
ISOC1	0.00085478
EML1	0.00266729
TRMT11	1.78e-05
THUMPD1	0.000360485
MSANTD3	0.000838368
KIF26A	0.00135252
ATG2B	0.000818108
ARFGEF1	0.000252197
ZFAT	0.000306157
MTFR1	0.00043333
STAG3	0.00210672
FECH	0.00112442
MYO9A	0.000827386
PFKP	-0.000520382
IDI1	-8.52e-05
SP100	-0.0016654
KLF6	-0.000415468
PLPP1	0.00066012
NEO1	0.0023326
TRAM1	-0.000464991
PHKA1	-6.73e-05
TNFRSF1A	-0.00217913
CACNB1	0.000876087
EVI5	0.000830678
STOML1	1.17e-05
PKM	-0.000412561
DHX29	0.000602537
DNTTIP2	-0.000141587
METTL22	-0.000362354
TP53BP1	0.000320756
TRO	0.00326876
RRP15	0.000196845
RHOA	0.000164663
DHX8	0.00085917
PRKCZ	0.000118689
IARS2	5.15e-06
SYT1	0.00249847
NAV3	-1.76e-05
IDH3G	0.000578224
ROGDI	0.00087253
PDZD4	0.00212849
ROCK1	0.00102447
CBFB	0.00135505
PDK3	0.000192221
HYAL2	-0.00026677
HDAC4	0.00036091
RASSF1	-7.87e-06
FGFR3	0.000198224
IFI35	-0.000195788
HEATR6	0.000701406
COASY	-0.000152854
PLEKHH3	0.00138624
MEF2A	0.00140692
OTUD5	0.000790861
TFE3	0.000775803
TBC1D25	0.00116936
ACSL4	-1.38e-05
INPP5A	-0.000319072
GPKOW	0.0010872
GRIPAP1	0.00115877
FTSJ1	0.000701638
PRR11	0.000670435
REEP1	0.00208795
ATP11A	-0.000796266
POLR1A	0.000663718
LAPTM4A	-3.13e-05
TTC7A	-0.000568228
IP6K2	0.000427185
SRBD1	0.000811671
KIF2A	0.0013088
RASGRP2	0.00120577
PSME4	0.000170635
IFT80	0.000405159
SIRT2	0.000623985
ERLEC1	4.02e-05
PPP2R5B	0.000334816
PYGM	0.000233665
PITX1	-0.00169148
MAST4	-0.00127201
ADGRF5	-0.00236021
SDK2	0.00107274
NUP133	0.000795211
NUCKS1	0.000170061
VPS35	7.13e-05
DNAJA2	4.19e-05
BCL3	-0.00119445
KCNAB2	0.00144263
ABCC9	-0.000615805
CLEC2D	-0.000658944
FUNDC1	0.000503353
MAOB	-0.000713749
RORA	0.000743323
DRD4	2.69e-05
TGFBR3	0.000126141
PLA2G10	-0.000495264
HES2	-0.000733937
ATP1B3	0.000131418
NEDD4	0.00103943
PIGB	-0.00058306
MAPK6	0.000190959
GNB5	0.000714351
RAB27A	-0.00061147
HDHD5	0.000397789
LRP6	0.000513148
GUCY2C	0.000292735
SCT	8.04e-05
PHRF1	0.00110346
NUCB2	0.00112465
PFN2	0.00108417
PTPN3	0.0011279
SPTB	0.000593906
DAPP1	-0.00247418
SLC44A1	-4.2e-05
TMEM260	0.000371954
SMG6	3.89e-05
EXOC5	0.00074879
CLTCL1	0.00118697
FSTL3	-0.00097263
DGCR2	0.000256323
RNF126	0.000535488
MNT	0.00057945
ZXDC	0.000848391
JMJD6	0.000393422
POLB	-7.26e-05
ST6GALNAC1	-0.00184674
WIPI1	0.000292349
GBA2	0.00076544
NDST1	0.00135309
ASNS	0.00110927
AP3M2	0.000181606
CNGB1	-0.000348765
ST6GALNAC2	-0.00174616
PABPC1	0.000176264
TESK2	0.000618419
CFAP20	0.00034653
CSNK2A2	-0.000158529
PTPN21	0.000306893
EIF2B3	0.000866438
CAMK2A	-0.000149255
TCOF1	0.000682257
CDC42	0.000564158
OSBPL3	-0.000986903
RAD18	0.000433795
ATP2B1	0.000460498
TRPM5	0.000775162
NCK2	0.0014623
MAP4K4	-0.000220136
MGAT4A	0.000987027
RPL31	0.000259625
WDR1	0.000465953
SNX13	0.000375407
ARHGAP10	0.000334907
RPS6KA2	-0.00184198
ING3	0.00157202
VASH1	0.00206491
LMCD1	-0.000298779
SEL1L	0.000511775
TRIP13	0.000717356
ATP6AP1	0.000623036
TCF3	0.000824042
TRIB2	0.000362006
DAZAP1	0.00092818
MBD3	0.000883457
HLTF	0.000800749
FAM50A	0.000608311
FAM3A	0.000360397
CPSF1	0.000233737
MYO3B	-0.0004683
CYBRD1	-0.000837113
PDCD2	0.000721265
RDH11	0.000121218
PRKACA	0.00168347
ADGRL1	0.00116291
ACTN1	0.00025473
ZFYVE26	0.000502626
RPS6KA6	0.00130127
EPN2	0.000714585
PTPN18	0.000802132
LIMS2	0.00154852
SPEG	0.000113311
LNX1	-1.3e-05
ALDH3A2	-0.000808933
TFRC	-0.0011416
SREBF1	-0.000539406
TRPC5	-1.58e-05
AFF4	0.000956766
UBE2D1	-0.000763531
MPP5	0.000171973
RHOBTB1	0.000816349
SMC1A	0.00163823
HSD17B10	0.00106823
MARK2	0.000194017
HMMR	0.00102664
CHFR	0.00128664
P4HA2	-0.000900669
FCGR2B	4.81e-05
NFATC3	0.000956084
TRNT1	0.000168573
ACADVL	0.000142767
STK10	0.000380408
FBXW11	0.000651155
ACAP1	-0.000773926
CRMP1	0.00373451
EVC	0.00130562
DERL2	-0.000416402
SIDT1	-0.00136709
NDE1	0.00126063
TMEM38A	0.00113077
AP1M1	0.00137322
PVR	0.000669792
XRCC1	0.00132629
SCARB1	0.000242549
MCM2	0.00139002
MOV10L1	0.000329314
PANX2	-0.000680576
SELENOO	-3.1e-05
TP63	-0.00156731
ALPK1	-0.00135585
LLGL2	-0.0017694
PDE8A	0.00061181
CLCN4	-0.000309056
NLE1	0.000537926
SDHA	-5.41e-05
SMARCE1	0.000414376
GSDMB	-0.0011715
KDM5A	0.00110637
ADAM11	0.0015416
PPP2R3A	-0.000674513
FERMT2	0.00166115
DHRS9	-0.00216745
PTGS2	-0.00261141
IGF2BP2	-0.000736724
MAP3K13	-0.000163399
ST6GAL1	0.00107066
TBX21	-1.29e-05
FRY	0.00125783
PICALM	0.000597803
NSF	0.000931694
GLI2	0.000255685
CLASP1	0.000939408
MRPS34	-8.36e-05
NOTCH3	-0.001601
CLNS1A	0.00010283
TEAD2	0.000404436
EED	0.000217442
CDHR2	0.000230607
TSG101	0.000529445
NCBP3	0.000373612
ATP2A3	0.00245133
CA12	-0.00211276
MGLL	-0.00164794
NTN4	-0.00285093
BCS1L	5.21e-05
NUAK1	0.00173086
DPP8	0.000652062
SLC24A1	0.000468471
ZNF532	0.00173499
SCARF1	-0.000204378
LMAN1	0.000894606
HACD3	0.000268645
IPCEF1	0.000557664
ZZEF1	0.000345639
ENO1	0.000566538
SLC12A1	-3.12e-05
MYDGF	0.000104965
ANO8	0.000195428
TUBE1	0.000551072
ARHGEF10L	0.000743874
TXK	0.000934237
WSCD2	0.000408949
TACR2	-9.86e-05
ACTR6	0.000800085
TIPIN	0.000703266
SRI	-0.000541032
EIF4G3	0.00116923
NUP37	0.000356272
SEMA3A	0.000803653
GTSE1	0.00142507
SEMA3C	0.000809243
TTC38	0.000204126
ACAT1	0.000641308
GRAMD4	0.000262558
CELSR1	-0.0017829
WNT8B	0.000386458
ZNF638	0.000361431
SLC25A40	0.000762566
TIMM21	0.00132115
ADD2	0.00269228
RASAL2	0.000222342
VPS9D1	-0.000303976
ZNF37A	0.000701474
MARK3	0.000446292
SLC25A3	0.00106045
FNDC3B	0.000654291
FOSL2	-0.00113335
CACNG4	-0.000473781
FRYL	0.000732804
TMEM131	0.000792092
FSCN1	-0.000248365
ACTB	0.000153854
MOCOS	-0.00145035
PLD1	-0.000163785
WDR62	0.00138518
DLG1	0.000117378
RAB7A	0.000144277
BCAP29	-1.91e-05
SEC31B	-5.62e-05
SART3	0.00113104
ARHGAP15	-3.87e-05
TUBA3D	-4.24e-05
EXOSC7	-0.000623753
KIFAP3	0.000494296
MKRN2	0.000566527
MCM6	0.000536376
REXO2	-0.000408508
RBM7	-5.23e-05
RBMS2	-0.0014866
BAZ2A	0.00105383
PTPN23	0.00017987
MLH1	-0.000209886
UNG	0.00123805
FMO4	5.66e-05
KLHL20	0.000169241
RGS11	-0.000653109
SLC46A1	0.000289515
PLXNA2	0.000649076
SPAG5	0.00064833
ANKRD13A	0.000251801
TPD52	0.00106292
ACACB	0.0016116
TRAF4	-0.000385355
PAG1	0.000938091
GPATCH1	0.000745595
ICAM3	-0.000935837
NT5C2	-0.000199365
MCAM	-0.000236785
GPC4	0.00107116
MBNL3	-0.000685872
CAMSAP3	-0.000621623
RAP1GAP	-0.00029401
XAB2	0.00091569
ARHGEF1	-0.000157371
STXBP2	-0.000909734
MAP2K7	0.000806444
DGKD	7.57e-05
CTTNBP2	0.000344282
RARB	-5.8e-06
TOP2B	0.000813249
TM9SF3	0.000171441
NFKB2	-0.000540031
UBE2T	0.000813819
PPP1R12B	0.000993357
DNAJC10	0.000296496
GTF3C1	0.000604328
IL4R	-0.00160185
USP33	0.000742339
PAK3	-0.000259696
SNRPA	0.000737985
EXOSC5	0.00072914
DYNC1I2	-4.43e-05
APBB1IP	0.000417547
LRCH4	0.000657964
FAM76B	0.00119846
SIRT6	0.000623735
POLD3	0.000811369
ACTN2	0.00106537
CAPZB	0.00100151
GPR137B	0.000211943
NAALAD2	0.00069355
JADE1	0.00114113
SLC25A43	-0.00157559
UBE2A	-0.000316863
FGFR1	0.00184829
SMC1B	0.00123275
FBLN1	0.000854089
ITGA8	0.00010438
CST7	-0.00124573
MAP2	0.000907173
PIAS2	0.00154547
AMPH	0.000441797
ARAF	0.000900629
MCCC1	0.000288291
LAMP3	0.0010741
FAP	0.00217089
NEBL	-0.00029302
ACER3	4.48e-05
UBE2K	0.000224167
PIK3C3	0.000834963
N4BP2	0.000643965
TIGAR	0.000300522
TULP3	0.00107946
SYNJ2	-2.04e-05
ADCY2	0.000722068
PPP2R5C	0.000120916
GNB1	0.00179527
EDN1	-0.00122719
MLLT10	0.00100241
ZCWPW1	0.000129408
P2RY10	1.6e-05
ITM2A	-0.000384511
NRDC	0.000828705
VDAC3	0.000502987
PCM1	0.00113983
TNRC6C	0.00123583
CBFA2T2	0.00212789
BRINP1	0.000223075
ITCH	0.000246945
PKD2L2	5.7e-05
TP53INP2	0.0023401
SDF4	0.00105984
MYH7B	0.0005731
TP73	0.00202222
TOLLIP	0.000268222
UBE2D4	0.000404921
CLUL1	0.000730122
RUNX1T1	0.00223872
CDH17	-0.000221036
THOC1	0.000911476
FKBP7	0.000276017
OSBPL6	0.00139704
SLC1A3	-0.000879772
XRCC5	0.000691333
LXN	-0.0027766
SP140	-0.000994346
MKNK1	0.000166916
TNS1	0.00129226
REXO1	0.000806399
SAR1A	-0.000163796
CDC14A	0.00135129
RAPGEF3	-0.000904098
CEACAM1	-0.000368238
SENP1	0.00129446
CIC	0.00100783
LIPE	0.00101146
FDFT1	-0.00206632
PAFAH1B3	0.000818522
OPHN1	-0.000611696
KIF22	0.00112925
CARMIL1	0.000192982
PGM1	-6.79e-05
DDX1	0.000645838
DNM2	0.000827562
EPB41L2	-1.52e-05
RIMS1	8.32e-05
MOXD1	0.000647399
STX7	0.000612413
RABL2B	0.000297469
KEAP1	0.000835982
DDX43	-0.000586081
PTPRH	0.00021017
SLC35C2	0.000465582
CRYBG3	0.000260676
SCTR	1.13e-06
RFX3	0.00135405
RIF1	0.000590452
RAB21	0.000537927
SLC4A4	-2.5e-05
SMARCA2	-0.00100259
SESN1	0.000971744
MID2	-0.000719691
COL5A3	0.0012298
SRCAP	0.0014832
PUM3	0.000203357
CPB2	0.000351318
CHRNA3	0.00115003
KCNN2	0.000146437
CNOT4	0.00058368
PSEN1	0.000233386
CPOX	-0.000289033
CLDND1	-1.08e-05
MOK	-0.000819915
HSP90AA1	5.54e-05
RBL1	0.000578415
DLGAP4	0.00120482
IGSF9B	0.00107201
NDC80	0.00115281
AP4E1	0.000394662
RSBN1	0.00117944
MAGI3	0.000959222
CXCL2	-0.0025747
COL4A4	-0.000381647
TCF7	0.00153079
OSTM1	0.000506698
IMPG2	0.000198208
PCNP	0.000569857
EXD2	0.000104728
ARG2	0.00146679
MEF2C	0.000729724
PTPRC	-0.000185022
PKP1	-0.00108687
UBA5	0.000202252
STK17B	-0.00126697
CDC14B	1.84e-05
ZNF510	0.000687508
LRP2	0.000209019
ZNF506	-0.000352831
JMJD4	-0.000171356
DUSP12	0.000257497
AACS	0.000914417
CADPS2	0.000421168
PCDHB4	0.000309002
PCDHA6	5.47e-05
PCDHGA2	-0.00105608
HSPB11	0.0011141
PHLPP1	0.00135378
ATP8B1	0.000781551
IL12RB2	0.0012047
SMARCD3	0.00123983
WDR70	0.000150212
MPP4	0.00264949
STRADB	0.000413552
BZW1	1.91e-05
PGR	-7.45e-05
C1QTNF3	0.0011498
ME2	0.0012628
C5orf22	0.000420384
CCNT2	0.000272786
FAM135A	0.00060309
COL19A1	0.000611471
EPB41L3	0.000775946
COBLL1	0.000172696
DLG3	-0.00201725
SERTAD4	0.00150175
TRAF5	0.00178749
MRPL22	0.000277679
GEMIN5	0.00107926
NFE2L1	0.000686204
SEMA5B	1.01e-05
GSK3B	0.000212374
ITGB5	-0.000483262
ERC1	0.00182514
XPO1	0.000536801
RNF13	-1.7e-05
TRPM3	0.000155795
PALB2	-9.98e-06
LYRM2	0.000940639
BCKDHB	0.000891111
KAT6A	0.000533769
ULK2	0.000610447
GRHL2	-0.00205452
TNPO1	0.000485339
PLOD1	0.000979021
P2RX5	-0.00153389
ITGAE	-1.87e-05
DIS3	0.000252027
PIBF1	0.000533357
TDRD3	0.000660875
NUFIP1	0.000563157
PDS5B	0.00119051
OXCT1	0.000773522
RRAGB	0.00103186
CYLD	0.000310532
SLC27A5	-8.16e-05
ZNF324	0.000347694
ZNF671	-0.000406003
ZNF416	0.000332398
ZNF586	0.000506808
ZNF446	0.000825086
ZNF264	0.000401111
RPS5	-0.000161434
FAT1	-0.00121564
YTHDC1	0.000348838
CHMP2B	-0.00147382
SMAP2	0.00153385
PPIE	0.00111936
ZMPSTE24	0.000617459
STARD7	0.000500958
NOA1	3.92e-05
REST	-0.000150602
HAL	-0.000209655
SSH1	0.000976207
GSTP1	0.000143215
APLP2	-0.000522349
FAM234B	0.00130254
WBP11	0.000584725
EIF3I	0.000359419
COL16A1	0.000490715
TXLNA	0.00113892
APOB	0.000300739
NCOA1	0.00102467
AGBL5	0.000744581
EFR3B	0.00198231
KIF3C	0.000548155
RAB10	-0.000570582
HADHA	-6.09e-05
MAPRE3	0.000524749
CAD	0.000674577
CD59	-0.000676833
CD82	6.16e-06
BCORL1	0.000774713
ATRX	0.000319159
AK6	0.000404443
FCN1	1.62e-05
MYNN	0.000162823
MECOM	-0.00135529
SCAMP1	0.000436693
PREP	0.000296385
HACE1	0.00104203
SEH1L	0.00103432
WDR47	0.000789302
WDFY1	-0.000333352
OVGP1	5.18e-06
SLC25A24	-0.000169521
MAP3K4	0.00102974
PILRA	0.000481298
IGSF9	0.000569269
ABCB1	0.00114292
ZNF213	0.00034707
AKR1B1	-0.000551962
CPNE3	-0.00012637
RRN3	0.000344147
CTTN	-0.000599087
WNT11	0.000514159
MTIF2	0.000292567
DDHD2	0.000703676
TTC39A	-0.000130895
EPS15	0.000740316
ORC1	0.00084478
MGST2	-0.00347423
CHERP	0.00100635
ATG16L1	-0.000724711
USP40	-0.001818
POMGNT1	0.000836776
RAD54L	0.00110488
MAST2	0.0011673
DNAJA1	0.000575924
B4GALT1	-0.0010276
CHMP5	-0.000196071
NFX1	0.000550412
DIMT1	0.00098741
IPO11	0.000595731
FOLH1	0.000959428
EIF2AK1	0.000201163
NME8	2.79e-05
EPDR1	0.000838903
SNX10	-0.00113801
SEPHS1	0.000836068
MRPL28	0.000148667
ITPKC	-0.000839766
CEACAM6	-0.0042661
FAT2	-0.000336488
RBM22	0.000958879
TMED2	0.000396094
ERO1B	0.00107224
ZFAND6	-8.19e-05
TXLNG	0.0010415
PPEF1	-0.000278592
LAT2	0.00243674
HUWE1	0.000696428
ZW10	0.000245397
ALG9	0.000993475
MYBPC2	-7.08e-06
NOX4	0.00034788
ACOX3	0.00114043
MTMR2	0.000730388
PPP1R15A	-0.000934014
HSD17B14	0.00137678
TRIP6	-0.00390846
ACHE	-0.000560547
FTL	-0.00146317
SRRT	0.000785874
BAX	-5.84e-05
NLK	0.000866779
PIGS	0.000515563
ADAMTS2	0.00121487
ATXN7L3	0.000541971
PGS1	0.000587908
PSMC5	0.000412713
UIMC1	0.000445094
CETP	-5.33e-05
MMP2	0.000901107
LPCAT2	-0.00167978
GNAO1	0.00172367
OGFOD1	-8.69e-05
SH3BP2	-0.000761346
NOP14	0.000869084
ADD1	0.000735097
L2HGDH	0.000159132
TXNDC16	0.00157683
NID2	-0.00010941
GMCL1	0.000713059
SF3B2	0.00036576
KLHL42	0.000927478
GNAS	0.000477305
DNM1L	0.000459498
PTHLH	-0.00094479
PHACTR3	0.00121161
ERGIC2	-0.000262911
TFAP2C	-0.00189123
AURKA	0.000719738
CASS4	-0.00013422
PIR	0.000476281
AAMDC	3.87e-05
RFX2	0.00117692
METTL2A	-0.000132494
SULT2B1	-0.0011062
ALG6	0.000202563
CNOT3	0.000449951
GP6	-0.000334765
PTPN4	-0.000286598
DDX18	0.000527337
KHSRP	0.0011268
GNA11	0.000951494
ASAP3	0.000920993
EDEM2	-0.000176812
DNMT3B	0.000327119
REM1	0.000164948
TPX2	0.000983878
PDRG1	0.000867099
EPB41L1	-0.00086096
DOCK9	-0.000283881
ANKRD10	-0.000545032
TGDS	0.000139687
DOCK3	0.00102618
C3orf18	0.000407021
COQ9	0.000111166
KIF9	-0.00043879
ARHGAP28	0.00031946
CRLS1	0.000634089
PPP1R13B	0.000329152
ATRN	0.0010114
SMOX	-0.0016623
SIGLEC1	-1.04e-06
FKBP1A	0.000779994
NSFL1C	0.00100772
SLC4A11	0.000944635
C20orf194	0.000808588
ZNF343	0.000794431
EBF4	0.00152884
CPXM1	0.000628236
MAVS	0.000447042
LZTS3	0.000864121
XRN2	0.00119107
KIZ	0.000813794
DYNLL1	0.000541816
TESC	0.000159393
SNX5	0.000711515
RPL6	0.000479136
SIRPG	-0.000154712
MAPKAPK5	0.0005011
P2RX7	0.000153392
ESF1	0.000675601
RBBP9	0.00077202
ANAPC5	0.000740747
SLC23A2	0.00107978
SLC8B1	0.00021426
TMEM230	0.000582397
DZANK1	0.000740744
KDM2B	0.00128663
CFAP61	0.000696707
TASP1	0.000290982
OAS1	-0.00258955
GCN1	0.000526941
RPLP0	0.000322789
PXN	-0.000628583
SIRT4	0.000568451
KIF16B	0.000589969
TRMT6	0.000927665
PEBP1	0.00129836
TBX5	-1.72e-05
BRAP	0.000611273
ERP29	0.000356726
NOS1	-0.000336908
FUS	0.00121155
IGBP1	-2.78e-05
FXYD5	-0.00245038
ZNF302	0.000828976
GRAMD1A	0.000753598
FXYD3	-0.005335
HEPH	-0.000314687
CDIP1	0.00180183
CMTM1	0.000241082
KCNH4	0.000584825
GANAB	3.41e-05
GMIP	0.000777009
RBM41	-0.000832828
BIRC5	0.000826135
LAG3	0.00103117
MLF2	0.000258798
OTUB2	-0.00100971
DDX24	0.000617045
ZBTB25	0.0004814
NECAP1	0.000200998
ARHGAP4	0.00388488
ANKRD24	7.93e-05
DHX32	-0.00094733
RCOR1	-0.000157677
GPATCH2L	0.000287229
LTBP4	0.000222486
BLVRB	-0.00178276
SLC9A1	5.2e-05
SPTLC1	4.86e-05
PAPOLA	0.000521592
CCNK	0.000465058
PCBP4	0.00132046
RGS1	-0.000409505
YPEL3	3.32e-05
MRPS33	8.83e-05
NDUFB2	0.00061634
NUDC	0.0014003
MAEA	0.000677175
ICAM1	-0.00304261
STRN4	0.00102349
IRAK3	0.000537664
LYZ	-9.31e-05
MUL1	0.000457616
TFAP4	0.000485147
PDCD7	0.000527646
SPG21	0.000339368
DNAJB11	0.000123642
P3H2	-0.000810824
CHRD	0.00240248
FLT3LG	-8.79e-06
RAB11FIP3	0.00116147
GNPTG	-0.000312052
ZNF268	0.000455096
GOLGA3	0.000342324
PABPC4	0.000853456
CD209	-6.82e-07
CERS4	0.00188412
MCOLN1	0.00100089
USP48	0.00120166
EFNB1	-0.000523392
PDPR	0.000728912
GLG1	-0.000103028
KIF4A	0.00132478
TNRC6A	0.000260827
PLEKHG2	0.00176573
NAT14	0.000346297
PITPNM2	-0.0001
EXOC1	0.000301989
RBM27	0.00066376
OSBPL8	0.00106075
DTX2	-0.00165293
NLRC4	0.000193303
PUS7	0.000699722
LAMB4	4.9e-05
NRCAM	0.00278202
LAMB1	-0.0009658
SLC26A4	0.000269098
DLD	0.000333095
WDR7	0.00149018
TXNL1	0.00129335
IL5RA	0.000144667
ABCC6	-0.000879704
CMTM6	-0.00020618
ITGA6	-0.0013794
RAPGEF4	0.00208456
MAP3K20	0.00110862
FH	0.000121149
SEL1L3	-0.00193275
TF	0.000678847
CDV3	0.000721063
MYO15A	0.000574118
ALKBH5	0.000747499
NLRP1	0.00150618
PITPNM3	-0.00180842
SPAG7	-0.000472371
ORC6	0.000683179
ZFHX4	0.00111403
ZC3HC1	0.00131056
ESR1	-0.000374681
RGS17	0.0008111
ANGPT2	1.77e-05
TMEM101	-4.27e-05
CD200	0.000556705
CCDC80	-0.0027158
CMA1	-1.21e-05
PSME1	-0.000257804
PPP2R3C	0.000880773
HAUS4	0.00037153
JPH4	0.000275462
SLC7A8	0.000884412
OSGEP	0.000734148
SLC22A17	0.00189627
RNF31	0.0002908
SCFD1	3.6e-05
G2E3	0.000226238
HECTD1	9.98e-05
HNRNPC	0.000397633
RPGRIP1	-0.000530453
SUPT16H	0.00102258
TOX4	0.000337464
GEMIN2	0.000539355
TGM1	0.000197427
TINF2	0.000577626
SEMA6A	0.00198177
TRPM7	1.2e-05
TYRO3	0.000347578
WDR76	0.00115171
CAPN3	0.000790069
SNAP23	0.000304566
TBX15	0.000884392
PHGDH	0.000626045
COL9A3	-0.000474294
EZR	-0.00102216
MYL6	-0.000385987
AGO1	0.00131451
TEKT2	0.00116254
CLSPN	0.00152497
RFFL	-0.000216122
UNC13D	-0.00440915
MFSD11	0.000435161
DPYSL2	0.000535682
TGFB2	-0.0013158
GPATCH2	0.000461661
NUP50	0.000754937
CDC45	0.000346413
COMT	-0.000149495
VNN3	-3.13e-05
ECHDC1	0.000911351
LRRFIP2	7.89e-05
SEC22C	0.000483435
XYLB	0.000284936
HDAC6	0.0010623
GABRP	-0.000655665
CDC6	-2.43e-05
UPRT	0.000336503
CDC23	0.000874942
AAAS	0.000991676
CBX5	0.00157624
FMO2	7.94e-05
SUCO	0.00031599
MSH2	0.000791878
MAP3K1	-0.000123037
DHPS	0.0012113
HOOK2	-0.000642328
NXPE1	-2.28e-05
ARCN1	0.000332174
EPB41L4B	4.1e-05
TMEM38B	0.000575028
PSMD5	0.000585307
PTGS1	2.71e-05
NUP188	0.0014758
CRAT	0.00119034
SH2D3C	0.000270493
NANS	0.000636389
TBC1D2	-0.00134593
WHRN	0.00185185
PDE6C	0.000102217
CWF19L1	0.000602453
SEMA4G	0.000246332
BTAF1	0.00042832
IKZF5	0.00137782
BLNK	-5.31e-05
TLL2	0.000882941
SORBS1	0.000198507
CRTAC1	0.0012512
BAMBI	-0.000560415
WAC	0.00117826
CREM	0.00115433
NUBP2	0.000189024
HIVEP1	0.000270988
TREM2	0.000347009
FKBP5	0.00144586
SRPK1	7.45e-05
BRPF3	0.000624619
MRPS18A	-3.35e-05
TMEM14A	-0.000254786
EFHC1	0.00085816
HSP90AB1	0.000553408
CDC5L	0.000702527
ITPR3	-0.00130362
ZNF184	0.000782043
DSP	-0.00305223
SIRT1	0.000841475
HNRNPH3	0.000148881
IFT74	0.000807265
JAK2	0.000656407
IL12RB1	-8.44e-05
ABL1	0.00164698
ACOT7	0.00218202
SH3GLB1	0.000459075
CDC7	0.00131359
SYDE2	0.00163208
PCSK5	-5.54e-05
SCD	-0.00153463
TMED1	0.000448233
ABLIM1	-0.000361272
ERMP1	-0.000750177
RAB18	5.1e-05
NRP1	-0.00122474
PRTFDC1	0.000515025
PALMD	0.000439101
TSPAN15	-0.00217651
WASHC2A	0.000294039
MAST3	0.000898876
MZF1	0.000174682
OCEL1	1.83e-05
MYO9B	0.000652029
KCNK6	-0.00109859
CATSPERG	0.000307616
PSMD8	0.000706794
FBXL19	0.000394676
STX1B	-0.000291216
HSD3B7	-0.00201476
SETD1A	0.00115684
BCL7C	0.00030988
CIRBP	0.000958354
CBARP	0.000969913
IGFALS	1.77e-05
HNRNPM	0.00106193
NDUFB7	0.00016125
TECR	0.000412043
TIMM13	0.000931353
CDC34	0.000926324
MTAP	0.0017328
MISP	-0.00499343
CEP170B	-0.000462995
POLR2E	0.000636843
POLRMT	0.000785881
CDHR5	-0.000103514
IZUMO4	0.000620854
RASSF7	-6.04e-05
GADD45B	-0.00135715
PALM	-0.000592085
MADCAM1	0.000203314
MKNK2	-0.000394825
ARVCF	0.00127901
TRMT2A	0.000494337
RANBP1	0.000781591
ZDHHC8	0.000915905
KLHL22	0.000805692
MED15	-3.63e-05
SERPIND1	-0.000532338
SNAP29	0.000394817
CRKL	0.000822705
LZTR1	0.00051664
MMP11	0.00240531
CECR2	0.00135957
SMARCB1	0.00156228
DERL3	0.00116232
BCL2L13	-0.000459237
DDTL	0.000606312
DDT	0.00109663
OSM	-0.000142212
CABIN1	0.00136701
TBC1D10A	-0.000697279
SUSD2	-0.000815791
SF3A1	0.000986253
GGT5	-0.000587486
RNF215	-4.1e-05
SEC14L2	-0.00128514
SPECC1L	0.00123605
PPIL2	0.000886563
UPB1	-2.26e-05
YPEL1	0.00204995
SNRPD3	0.000377896
PES1	2.06e-05
MAPK1	0.0010672
GGT1	-0.00211658
PRODH	-0.00157427
PPM1F	0.000973717
SLC35E4	0.000540442
TOP3B	0.000102947
CRYBB3	-1.51e-05
CYTH4	-0.000886159
MFNG	0.000247369
CARD10	3.43e-05
LRP5L	1.24e-06
SLC25A1	-0.000816989
GRK3	0.00139154
LGALS2	-0.000269098
GGA1	0.000176567
HIRA	0.000810969
SH3BP1	-0.000791228
LGALS1	-0.00193071
HPS4	0.00109863
PIK3IP1	0.000672529
SRRD	0.000940615
PATZ1	0.000811728
TRIOBP	-0.000275149
TFIP11	0.000846789
GCAT	3.38e-05
CRYBB1	7.62e-05
ANKRD54	0.000531958
EIF3L	1.07e-05
SNU13	4.97e-07
MICALL1	-0.000241411
POLR2F	-0.000267119
SOX10	-4.95e-05
CCDC134	-5.94e-05
DEPDC5	0.000233955
PICK1	9.09e-05
TTC28	0.00222185
SLC16A8	-0.000414523
CENPM	0.00063959
SLC5A1	7.16e-05
SLC5A4	5.19e-05
KDELR3	-0.00148
CYP2D6	0.000729467
DDX17	0.000875527
DMC1	0.000391179
TCF20	0.000761028
HSCB	0.000183082
CBY1	0.000319888
TOMM22	-0.000105747
XBP1	-0.000547131
RTCB	0.000115486
JOSD1	0.000240137
FBXO7	0.000152892
GTPBP1	0.0010049
POLDIP3	0.000637237
RAB36	0.00226191
TIMP3	-0.0021022
PPP6R2	0.000735197
SBF1	0.000260884
SUN2	0.000690145
CYB5R3	0.000751088
DNAL4	-4.95e-05
LMF2	0.000296095
RHBDD3	0.000842725
PACSIN2	0.00018616
TTLL1	0.000997762
RASL10A	0.000211103
AP1B1	8.81e-05
HMGXB4	0.000805935
TOM1	0.000227453
NEFH	0.00149381
CHKB	0.000344833
BIK	-0.000719772
HMOX1	-0.000750039
MCAT	0.000367527
THOC5	0.00030555
MCM5	0.000650941
APOBEC3H	-0.000125386
ARSA	9.49e-05
[truncated: 11,281 more rows]
