# Supplementary material for: Depiction of neuroendocrine features associated with immunotherapy response using a novel one-class predictor in lung adenocarcinoma
Source: Discov Oncol. 2023 May 18;14:71. doi: 10.1007/s12672-023-00693-4 (PMC10195954; doi:10.1007/s12672-023-00693-4)
Supplement: Supplementary file 11 — Supplementary file11 [file 12672_2023_693_MOESM11_ESM.xlsx]

## Sheet: Sheet1
Table S4.Differentially mutated genes between the NEDI low and high subgroups.
Hugo_Symbol	Low score	High score	pval	or	ci.up	ci.low	adjPval
ZDBF2	8	32	0.000106341	0.230237	0.522541	0.0899263	0.312771
FAT4	26	59	0.000142656	0.387325	0.648815	0.226084	0.312771
COL14A1	11	36	0.000190595	0.279924	0.577298	0.125649	0.312771
DHX37	0	13	0.00021194	0	0.319794	0	0.312771
KCNQ5	0	12	0.0004333	0	0.351974	0	0.329322
KRT75	0	12	0.0004333	0	0.351974	0	0.329322
SLC22A25	0	12	0.0004333	0	0.351974	0	0.329322
CDH23	7	27	0.000568366	0.242641	0.583993	0.0876366	0.329322
SPAG17	7	27	0.000568366	0.242641	0.583993	0.0876366	0.329322
F5	10	32	0.000595785	0.28986	0.619807	0.124414	0.329322
ARHGAP32	4	21	0.000703678	0.180565	0.545072	0.044463	0.329322
TECRL	4	21	0.000703678	0.180565	0.545072	0.044463	0.329322
MYT1L	8	28	0.000823403	0.267311	0.616069	0.103281	0.329322
SPATA31A1	13	36	0.000842441	0.333222	0.661571	0.158266	0.329322
ELAVL4	0	11	0.000884187	0	0.390989	0	0.329322
FSCB	10	31	0.00095727	0.300397	0.644708	0.128602	0.329322
PCDHGB7	2	16	0.00110797	0.119935	0.517874	0.013272	0.329322
LRRC32	5	22	0.00116717	0.215372	0.594307	0.0627637	0.329322
DCC	8	27	0.00134456	0.278292	0.644353	0.107233	0.329322
OR2L13	7	25	0.00156199	0.264095	0.641954	0.0947941	0.329322
DIAPH2	1	13	0.00162205	0.0743655	0.501718	0.00174335	0.329322
KIF4B	6	23	0.00178147	0.24707	0.637249	0.0809651	0.329322
APBB1IP	0	10	0.00180088	0	0.439319	0	0.329322
DPP4	0	10	0.00180088	0	0.439319	0	0.329322
PACRG	0	10	0.00180088	0	0.439319	0	0.329322
ZBTB7B	0	10	0.00180088	0	0.439319	0	0.329322
ADAMTS3	5	21	0.00198213	0.226487	0.629175	0.0657349	0.329322
OR5M8	2	15	0.00203245	0.128407	0.560413	0.0140872	0.329322
TTN	101	138	0.00212765	0.588527	0.836204	0.413243	0.329322
CPXCR1	4	19	0.00212972	0.201086	0.616019	0.0491139	0.329322
GABRG3	4	19	0.00212972	0.201086	0.616019	0.0491139	0.329322
CNBD1	3	17	0.00217151	0.16925	0.594876	0.0314139	0.329322
IFT172	3	17	0.00217151	0.16925	0.594876	0.0314139	0.329322
ICE1	7	24	0.00255355	0.27616	0.675017	0.098734	0.329322
NELL2	7	24	0.00255355	0.27616	0.675017	0.098734	0.329322
OR2T33	7	24	0.00255355	0.27616	0.675017	0.098734	0.329322
SRCAP	9	27	0.00290804	0.314185	0.704694	0.12746	0.329322
GABRA6	6	22	0.0029496	0.25929	0.673045	0.084609	0.329322
CD86	1	12	0.00308962	0.0809146	0.553658	0.00188422	0.329322
EHBP1	1	12	0.00308962	0.0809146	0.553658	0.00188422	0.329322
TAF2	1	12	0.00308962	0.0809146	0.553658	0.00188422	0.329322
TDRD1	1	12	0.00308962	0.0809146	0.553658	0.00188422	0.329322
ADAMTSL1	5	20	0.00333376	0.238652	0.66804	0.0689756	0.329322
CLCA4	5	20	0.00333376	0.238652	0.66804	0.0689756	0.329322
KCNC2	5	20	0.00333376	0.238652	0.66804	0.0689756	0.329322
RUNX1T1	5	20	0.00333376	0.238652	0.66804	0.0689756	0.329322
TRAM1L1	13	2	0.00363848	6.7988	62.6743	1.51732	0.329322
CPXM2	4	18	0.00365334	0.213055	0.658332	0.0517829	0.329322
DPYS	4	18	0.00365334	0.213055	0.658332	0.0517829	0.329322
ITIH5	4	18	0.00365334	0.213055	0.658332	0.0517829	0.329322
LHX8	4	18	0.00365334	0.213055	0.658332	0.0517829	0.329322
PTPRN	4	18	0.00365334	0.213055	0.658332	0.0517829	0.329322
AC011448.1	0	9	0.00366113	0	0.500548	0	0.329322
ESX1	0	9	0.00366113	0	0.500548	0	0.329322
FAM186B	0	9	0.00366113	0	0.500548	0	0.329322
GATM	0	9	0.00366113	0	0.500548	0	0.329322
MMEL1	0	9	0.00366113	0	0.500548	0	0.329322
MYLIP	0	9	0.00366113	0	0.500548	0	0.329322
NKTR	0	9	0.00366113	0	0.500548	0	0.329322
NSF	0	9	0.00366113	0	0.500548	0	0.329322
OR11A1	0	9	0.00366113	0	0.500548	0	0.329322
OR5M11	0	9	0.00366113	0	0.500548	0	0.329322
OR6C2	0	9	0.00366113	0	0.500548	0	0.329322
OVCH2	0	9	0.00366113	0	0.500548	0	0.329322
PIK3CB	0	9	0.00366113	0	0.500548	0	0.329322
CHSY3	2	14	0.00369737	0.138087	0.61004	0.0150733	0.329322
NTRK3	14	34	0.00374344	0.384425	0.756319	0.18592	0.329322
JCAD	3	16	0.00382046	0.180498	0.640923	0.0333093	0.329322
ADAMTS12	36	63	0.00384943	0.513242	0.819861	0.317542	0.329322
CDH18	17	38	0.0041737	0.415556	0.777488	0.214003	0.342611
ALMS1	9	26	0.00457534	0.327533	0.738361	0.132394	0.342611
COL6A6	9	26	0.00457534	0.327533	0.738361	0.132394	0.342611
OR4C46	9	26	0.00457534	0.327533	0.738361	0.132394	0.342611
DNAH11	11	29	0.00472862	0.357287	0.7556	0.157557	0.342611
BRCA2	6	21	0.00483447	0.272673	0.712694	0.0886341	0.342611
KIAA1755	6	21	0.00483447	0.272673	0.712694	0.0886341	0.342611
UNC79	18	39	0.00483966	0.428569	0.791365	0.224341	0.342611
PCDHB14	8	24	0.00552824	0.316717	0.745133	0.120756	0.342611
ATP1A2	5	19	0.00554983	0.252163	0.71158	0.0725185	0.342611
CTNNB1	5	19	0.00554983	0.252163	0.71158	0.0725185	0.342611
RPS6KL1	10	1	0.00576104	10.3774	452.371	1.4587	0.342611
CSMD3	95	128	0.00579691	0.617698	0.880622	0.432264	0.342611
CXCR2	1	11	0.00584395	0.0885801	0.616909	0.0020486	0.342611
GAL3ST4	1	11	0.00584395	0.0885801	0.616909	0.0020486	0.342611
GRSF1	1	11	0.00584395	0.0885801	0.616909	0.0020486	0.342611
NEK10	1	11	0.00584395	0.0885801	0.616909	0.0020486	0.342611
OR13A1	1	11	0.00584395	0.0885801	0.616909	0.0020486	0.342611
OR51F1	1	11	0.00584395	0.0885801	0.616909	0.0020486	0.342611
RPH3A	1	11	0.00584395	0.0885801	0.616909	0.0020486	0.342611
DNAH7	17	37	0.00610753	0.428521	0.804117	0.220178	0.342611
CCER1	4	17	0.00620297	0.226431	0.706385	0.0547334	0.342611
GPC6	4	17	0.00620297	0.226431	0.706385	0.0547334	0.342611
KCNT1	4	17	0.00620297	0.226431	0.706385	0.0547334	0.342611
PCF11	4	17	0.00620297	0.226431	0.706385	0.0547334	0.342611
DNAH5	23	45	0.00628397	0.471799	0.824335	0.26386	0.342611
RB1	7	22	0.00662088	0.30357	0.751472	0.107666	0.342611
ADGRG7	3	15	0.00665486	0.193245	0.694111	0.0354752	0.342611
AGRN	3	15	0.00665486	0.193245	0.694111	0.0354752	0.342611
C2orf16	3	15	0.00665486	0.193245	0.694111	0.0354752	0.342611
GRM3	3	15	0.00665486	0.193245	0.694111	0.0354752	0.342611
ZFP57	3	15	0.00665486	0.193245	0.694111	0.0354752	0.342611
PIWIL1	2	13	0.00666513	0.149256	0.668793	0.0161927	0.342611
RASA3	2	13	0.00666513	0.149256	0.668793	0.0161927	0.342611
UNC5A	2	13	0.00666513	0.149256	0.668793	0.0161927	0.342611
GRM1	13	31	0.00700013	0.394758	0.797584	0.185154	0.342611
LAMB4	13	31	0.00700013	0.394758	0.797584	0.185154	0.342611
PLCL1	9	25	0.00712476	0.341948	0.775046	0.137713	0.342611
ACBD5	7	0	0.0073336	Inf	Inf	1.47049	0.342611
AFF1	7	0	0.0073336	Inf	Inf	1.47049	0.342611
KRT71	7	0	0.0073336	Inf	Inf	1.47049	0.342611
TBC1D21	7	0	0.0073336	Inf	Inf	1.47049	0.342611
AGAP6	0	8	0.00742915	0	0.58072	0	0.342611
CAMK2D	0	8	0.00742915	0	0.58072	0	0.342611
CBL	0	8	0.00742915	0	0.58072	0	0.342611
FTSJ1	0	8	0.00742915	0	0.58072	0	0.342611
FUT1	0	8	0.00742915	0	0.58072	0	0.342611
GZMA	0	8	0.00742915	0	0.58072	0	0.342611
HOATZ	0	8	0.00742915	0	0.58072	0	0.342611
HSP90AB1	0	8	0.00742915	0	0.58072	0	0.342611
IGHV3-38	0	8	0.00742915	0	0.58072	0	0.342611
IRAK3	0	8	0.00742915	0	0.58072	0	0.342611
KHNYN	0	8	0.00742915	0	0.58072	0	0.342611
KRTAP10-3	0	8	0.00742915	0	0.58072	0	0.342611
LIPF	0	8	0.00742915	0	0.58072	0	0.342611
MIDN	0	8	0.00742915	0	0.58072	0	0.342611
MYBPH	0	8	0.00742915	0	0.58072	0	0.342611
PLPPR3	0	8	0.00742915	0	0.58072	0	0.342611
ZNF777	0	8	0.00742915	0	0.58072	0	0.342611
ASTN2	14	32	0.008292	0.411712	0.815907	0.198055	0.379439
DMD	26	48	0.00847586	0.499454	0.851637	0.287485	0.380841
DOCK10	8	23	0.0086752	0.331751	0.785387	0.125945	0.380841
SHANK1	8	23	0.0086752	0.331751	0.785387	0.125945	0.380841
NRXN3	12	29	0.00873325	0.391173	0.811068	0.177735	0.380841
OR4C16	10	26	0.00891032	0.36522	0.801784	0.153948	0.380841
CCDC73	5	18	0.00913834	0.267175	0.760765	0.0764071	0.380841
INSC	5	18	0.00913834	0.267175	0.760765	0.0764071	0.380841
SLC9C2	5	18	0.00913834	0.267175	0.760765	0.0764071	0.380841
TNR	37	61	0.0103346	0.552008	0.88124	0.342161	0.380841
KCNB2	13	30	0.0103872	0.409524	0.830882	0.191509	0.380841
CAPN11	4	16	0.0104163	0.241478	0.761503	0.0580124	0.380841
DENND2A	4	16	0.0104163	0.241478	0.761503	0.0580124	0.380841
MYH15	4	16	0.0104163	0.241478	0.761503	0.0580124	0.380841
TMTC3	4	16	0.0104163	0.241478	0.761503	0.0580124	0.380841
TRBV3-1	4	16	0.0104163	0.241478	0.761503	0.0580124	0.380841
ZZZ3	4	16	0.0104163	0.241478	0.761503	0.0580124	0.380841
DNAH2	7	21	0.0104891	0.31923	0.795959	0.112688	0.380841
FSHR	7	21	0.0104891	0.31923	0.795959	0.112688	0.380841
METTL4	9	1	0.0108321	9.30574	409.753	1.27462	0.380841
PPIP5K2	9	1	0.0108321	9.30574	409.753	1.27462	0.380841
PPP1R15B	9	1	0.0108321	9.30574	409.753	1.27462	0.380841
USP11	9	1	0.0108321	9.30574	409.753	1.27462	0.380841
AMACR	1	10	0.0109678	0.0977758	0.695587	0.0022429	0.380841
AQP9	1	10	0.0109678	0.0977758	0.695587	0.0022429	0.380841
BMP3	1	10	0.0109678	0.0977758	0.695587	0.0022429	0.380841
CARD14	1	10	0.0109678	0.0977758	0.695587	0.0022429	0.380841
CCT6B	1	10	0.0109678	0.0977758	0.695587	0.0022429	0.380841
CTPS1	1	10	0.0109678	0.0977758	0.695587	0.0022429	0.380841
DPYSL4	1	10	0.0109678	0.0977758	0.695587	0.0022429	0.380841
EEF1AKMT4-ECE2	1	10	0.0109678	0.0977758	0.695587	0.0022429	0.380841
EHMT1	1	10	0.0109678	0.0977758	0.695587	0.0022429	0.380841
ESYT2	1	10	0.0109678	0.0977758	0.695587	0.0022429	0.380841
LRRC4	1	10	0.0109678	0.0977758	0.695587	0.0022429	0.380841
MIS18BP1	1	10	0.0109678	0.0977758	0.695587	0.0022429	0.380841
OR5B21	1	10	0.0109678	0.0977758	0.695587	0.0022429	0.380841
PPP2R5E	1	10	0.0109678	0.0977758	0.695587	0.0022429	0.380841
PRRX1	1	10	0.0109678	0.0977758	0.695587	0.0022429	0.380841
SCRIB	1	10	0.0109678	0.0977758	0.695587	0.0022429	0.380841
SULT1B1	1	10	0.0109678	0.0977758	0.695587	0.0022429	0.380841
TACR3	1	10	0.0109678	0.0977758	0.695587	0.0022429	0.380841
UPP2	1	10	0.0109678	0.0977758	0.695587	0.0022429	0.380841
COL5A3	3	14	0.011467	0.207812	0.756335	0.0378659	0.386195
ELSPBP1	3	14	0.011467	0.207812	0.756335	0.0378659	0.386195
OR11L1	3	14	0.011467	0.207812	0.756335	0.0378659	0.386195
RPE65	3	14	0.011467	0.207812	0.756335	0.0378659	0.386195
TARS2	3	14	0.011467	0.207812	0.756335	0.0378659	0.386195
CSRNP3	11	2	0.0117472	5.71079	53.4727	1.22948	0.386195
NCOA3	11	2	0.0117472	5.71079	53.4727	1.22948	0.386195
ALDH1B1	2	12	0.011895	0.162286	0.739256	0.0175022	0.386195
KCNH2	2	12	0.011895	0.162286	0.739256	0.0175022	0.386195
REG1A	2	12	0.011895	0.162286	0.739256	0.0175022	0.386195
TAAR6	2	12	0.011895	0.162286	0.739256	0.0175022	0.386195
LRFN2	6	19	0.0125674	0.303658	0.806559	0.0976902	0.386195
TMTC1	12	28	0.0129901	0.406725	0.84729	0.184175	0.386195
NOS1	8	22	0.0134616	0.348149	0.829832	0.131579	0.386195
RBP3	8	22	0.0134616	0.348149	0.829832	0.131579	0.386195
GRIN3A	10	25	0.0134983	0.381292	0.841763	0.160101	0.386195
RELN	28	49	0.0137793	0.528776	0.890692	0.308913	0.386195
CRB1	18	36	0.0143485	0.469965	0.875637	0.244349	0.386195
CACNA1E	33	55	0.0144822	0.55181	0.900591	0.333989	0.386195
NPAP1	33	55	0.0144822	0.55181	0.900591	0.333989	0.386195
MET	16	5	0.0146906	3.35155	11.8638	1.1522	0.386195
HNF4A	5	17	0.0148717	0.283951	0.816691	0.0807674	0.386195
IMPG2	5	17	0.0148717	0.283951	0.816691	0.0807674	0.386195
MGAT5B	5	17	0.0148717	0.283951	0.816691	0.0807674	0.386195
REG1B	5	17	0.0148717	0.283951	0.816691	0.0807674	0.386195
AC098582.1	6	0	0.0148821	Inf	Inf	1.19762	0.386195
CASD1	6	0	0.0148821	Inf	Inf	1.19762	0.386195
MYMK	6	0	0.0148821	Inf	Inf	1.19762	0.386195
PDGFA	6	0	0.0148821	Inf	Inf	1.19762	0.386195
PRKCE	6	0	0.0148821	Inf	Inf	1.19762	0.386195
RNASEL	6	0	0.0148821	Inf	Inf	1.19762	0.386195
A4GNT	0	7	0.0150474	0	0.689936	0	0.386195
CCDC185	0	7	0.0150474	0	0.689936	0	0.386195
CHFR	0	7	0.0150474	0	0.689936	0	0.386195
CMTR1	0	7	0.0150474	0	0.689936	0	0.386195
CSNK1G1	0	7	0.0150474	0	0.689936	0	0.386195
ELN	0	7	0.0150474	0	0.689936	0	0.386195
ERLEC1	0	7	0.0150474	0	0.689936	0	0.386195
FBLN2	0	7	0.0150474	0	0.689936	0	0.386195
FEV	0	7	0.0150474	0	0.689936	0	0.386195
FILIP1L	0	7	0.0150474	0	0.689936	0	0.386195
IFNA1	0	7	0.0150474	0	0.689936	0	0.386195
IL6R	0	7	0.0150474	0	0.689936	0	0.386195
ITPRIP	0	7	0.0150474	0	0.689936	0	0.386195
KCNS3	0	7	0.0150474	0	0.689936	0	0.386195
KDF1	0	7	0.0150474	0	0.689936	0	0.386195
KLHDC10	0	7	0.0150474	0	0.689936	0	0.386195
LCTL	0	7	0.0150474	0	0.689936	0	0.386195
LIPC	0	7	0.0150474	0	0.689936	0	0.386195
MAP3K3	0	7	0.0150474	0	0.689936	0	0.386195
MFAP1	0	7	0.0150474	0	0.689936	0	0.386195
NR2E1	0	7	0.0150474	0	0.689936	0	0.386195
OR10H5	0	7	0.0150474	0	0.689936	0	0.386195
P2RX1	0	7	0.0150474	0	0.689936	0	0.386195
P3H1	0	7	0.0150474	0	0.689936	0	0.386195
RARS2	0	7	0.0150474	0	0.689936	0	0.386195
SPNS3	0	7	0.0150474	0	0.689936	0	0.386195
TAS2R19	0	7	0.0150474	0	0.689936	0	0.386195
TMC4	0	7	0.0150474	0	0.689936	0	0.386195
ZNF280B	0	7	0.0150474	0	0.689936	0	0.386195
TRRAP	13	29	0.0152535	0.425307	0.866783	0.198272	0.389789
ADGRB3	22	41	0.0155837	0.501695	0.891153	0.275938	0.393398
COL4A6	9	23	0.0167174	0.374535	0.859469	0.149595	0.393398
STK11	23	42	0.0170829	0.511863	0.900682	0.28472	0.393398
HECW2	4	15	0.0172839	0.258469	0.825294	0.0616786	0.393398
MYLK	4	15	0.0172839	0.258469	0.825294	0.0616786	0.393398
NCOA1	4	15	0.0172839	0.258469	0.825294	0.0616786	0.393398
NUTM1	4	15	0.0172839	0.258469	0.825294	0.0616786	0.393398
OR5T1	4	15	0.0172839	0.258469	0.825294	0.0616786	0.393398
LRP1B	74	101	0.0178239	0.643845	0.937183	0.440961	0.393398
TP53	123	152	0.018259	0.669655	0.946563	0.472965	0.393398
CD163	12	27	0.0191133	0.423429	0.886538	0.191051	0.393398
UNC5D	12	27	0.0191133	0.423429	0.886538	0.191051	0.393398
AK5	3	13	0.0195254	0.224618	0.830031	0.0406038	0.393398
CFAP251	3	13	0.0195254	0.224618	0.830031	0.0406038	0.393398
IL4R	3	13	0.0195254	0.224618	0.830031	0.0406038	0.393398
KCNK18	3	13	0.0195254	0.224618	0.830031	0.0406038	0.393398
MN1	3	13	0.0195254	0.224618	0.830031	0.0406038	0.393398
PLA2G4A	3	13	0.0195254	0.224618	0.830031	0.0406038	0.393398
PTPRU	3	13	0.0195254	0.224618	0.830031	0.0406038	0.393398
UGT2B15	3	13	0.0195254	0.224618	0.830031	0.0406038	0.393398
SLC44A5	6	18	0.0199039	0.321725	0.862608	0.102935	0.393398
TRPC6	6	18	0.0199039	0.321725	0.862608	0.102935	0.393398
DHX32	8	1	0.0201872	8.24197	367.434	1.0928	0.393398
OXSM	8	1	0.0201872	8.24197	367.434	1.0928	0.393398
PRPF38B	8	1	0.0201872	8.24197	367.434	1.0928	0.393398
WWC1	8	1	0.0201872	8.24197	367.434	1.0928	0.393398
ZNF451	8	1	0.0201872	8.24197	367.434	1.0928	0.393398
PEG3	25	44	0.0201991	0.530754	0.917997	0.301204	0.393398
CHD6	10	24	0.0202177	0.398703	0.885555	0.166694	0.393398
GLI3	10	24	0.0202177	0.398703	0.885555	0.166694	0.393398
ADAM10	1	9	0.0204034	0.109032	0.796025	0.00247612	0.393398
CLDN8	1	9	0.0204034	0.109032	0.796025	0.00247612	0.393398
CLVS1	1	9	0.0204034	0.109032	0.796025	0.00247612	0.393398
CUEDC1	1	9	0.0204034	0.109032	0.796025	0.00247612	0.393398
CYP2B6	1	9	0.0204034	0.109032	0.796025	0.00247612	0.393398
DIS3	1	9	0.0204034	0.109032	0.796025	0.00247612	0.393398
EEF1AKNMT	1	9	0.0204034	0.109032	0.796025	0.00247612	0.393398
EZH2	1	9	0.0204034	0.109032	0.796025	0.00247612	0.393398
FAM91A1	1	9	0.0204034	0.109032	0.796025	0.00247612	0.393398
HSD11B1	1	9	0.0204034	0.109032	0.796025	0.00247612	0.393398
IBSP	1	9	0.0204034	0.109032	0.796025	0.00247612	0.393398
KRTAP10-9	1	9	0.0204034	0.109032	0.796025	0.00247612	0.393398
MAF1	1	9	0.0204034	0.109032	0.796025	0.00247612	0.393398
MIGA1	1	9	0.0204034	0.109032	0.796025	0.00247612	0.393398
MS4A7	1	9	0.0204034	0.109032	0.796025	0.00247612	0.393398
MYH7B	1	9	0.0204034	0.109032	0.796025	0.00247612	0.393398
NCF2	1	9	0.0204034	0.109032	0.796025	0.00247612	0.393398
NCKAP5L	1	9	0.0204034	0.109032	0.796025	0.00247612	0.393398
NSMAF	1	9	0.0204034	0.109032	0.796025	0.00247612	0.393398
OBI1	1	9	0.0204034	0.109032	0.796025	0.00247612	0.393398
OLAH	1	9	0.0204034	0.109032	0.796025	0.00247612	0.393398
PCCA	1	9	0.0204034	0.109032	0.796025	0.00247612	0.393398
PDZD8	1	9	0.0204034	0.109032	0.796025	0.00247612	0.393398
PIK3R5	1	9	0.0204034	0.109032	0.796025	0.00247612	0.393398
PNLDC1	1	9	0.0204034	0.109032	0.796025	0.00247612	0.393398
PPIG	1	9	0.0204034	0.109032	0.796025	0.00247612	0.393398
PPM1D	1	9	0.0204034	0.109032	0.796025	0.00247612	0.393398
RHOBTB2	1	9	0.0204034	0.109032	0.796025	0.00247612	0.393398
SENP2	1	9	0.0204034	0.109032	0.796025	0.00247612	0.393398
SLC22A11	1	9	0.0204034	0.109032	0.796025	0.00247612	0.393398
SLC24A3	1	9	0.0204034	0.109032	0.796025	0.00247612	0.393398
SMARCC1	1	9	0.0204034	0.109032	0.796025	0.00247612	0.393398
SNX25	1	9	0.0204034	0.109032	0.796025	0.00247612	0.393398
TNIK	1	9	0.0204034	0.109032	0.796025	0.00247612	0.393398
TNNT3	1	9	0.0204034	0.109032	0.796025	0.00247612	0.393398
WNK2	1	9	0.0204034	0.109032	0.796025	0.00247612	0.393398
WNT10B	1	9	0.0204034	0.109032	0.796025	0.00247612	0.393398
ZNF215	1	9	0.0204034	0.109032	0.796025	0.00247612	0.393398
KCNJ8	10	2	0.0207676	5.17279	48.9827	1.08784	0.393398
TRIB2	10	2	0.0207676	5.17279	48.9827	1.08784	0.393398
ANKRD27	2	11	0.0209928	0.177683	0.825311	0.0189744	0.393398
BBX	2	11	0.0209928	0.177683	0.825311	0.0189744	0.393398
DSTYK	2	11	0.0209928	0.177683	0.825311	0.0189744	0.393398
IRX2	2	11	0.0209928	0.177683	0.825311	0.0189744	0.393398
PDE1B	2	11	0.0209928	0.177683	0.825311	0.0189744	0.393398
PHF20	2	11	0.0209928	0.177683	0.825311	0.0189744	0.393398
PTBP2	2	11	0.0209928	0.177683	0.825311	0.0189744	0.393398
SERPINB7	2	11	0.0209928	0.177683	0.825311	0.0189744	0.393398
SKAP1	2	11	0.0209928	0.177683	0.825311	0.0189744	0.393398
SLAMF9	2	11	0.0209928	0.177683	0.825311	0.0189744	0.393398
SUPT20HL1	2	11	0.0209928	0.177683	0.825311	0.0189744	0.393398
SYNRG	2	11	0.0209928	0.177683	0.825311	0.0189744	0.393398
UBE3B	2	11	0.0209928	0.177683	0.825311	0.0189744	0.393398
ZBTB20	2	11	0.0209928	0.177683	0.825311	0.0189744	0.393398
TLL1	27	13	0.0219045	2.20577	4.7662	1.07166	0.409185
ABCA13	31	51	0.022798	0.564306	0.934468	0.336314	0.424372
FBN3	15	5	0.0236438	3.13047	11.1677	1.06251	0.424372
AOX1	5	16	0.0238989	0.302821	0.880858	0.0855466	0.424372
MAN2A1	5	16	0.0238989	0.302821	0.880858	0.0855466	0.424372
NUP210	5	16	0.0238989	0.302821	0.880858	0.0855466	0.424372
OR5M10	5	16	0.0238989	0.302821	0.880858	0.0855466	0.424372
PCDHGB3	5	16	0.0238989	0.302821	0.880858	0.0855466	0.424372
RNF213	5	16	0.0238989	0.302821	0.880858	0.0855466	0.424372
ROS1	5	16	0.0238989	0.302821	0.880858	0.0855466	0.424372
TRPV6	5	16	0.0238989	0.302821	0.880858	0.0855466	0.424372
ABCB1	11	25	0.0239255	0.420922	0.90865	0.183006	0.424372
ST6GAL2	11	25	0.0239255	0.420922	0.90865	0.183006	0.424372
MROH2B	14	29	0.0253336	0.459693	0.922728	0.219109	0.424372
WDFY3	14	29	0.0253336	0.459693	0.922728	0.219109	0.424372
RYR2	81	107	0.0254138	0.66575	0.961627	0.459747	0.424372
COL11A1	45	67	0.0263643	0.61478	0.954457	0.393234	0.424372
TRPC4	12	26	0.0278069	0.441416	0.929201	0.198407	0.424372
FLG	54	77	0.0280233	0.636369	0.962264	0.418701	0.424372
NYNRIN	13	4	0.0280247	3.37781	14.3968	1.02663	0.424372
MAGEB4	4	14	0.0283094	0.277954	0.899966	0.0658059	0.424372
OR10K1	4	14	0.0283094	0.277954	0.899966	0.0658059	0.424372
SLC24A2	4	14	0.0283094	0.277954	0.899966	0.0658059	0.424372
SMARCA1	4	14	0.0283094	0.277954	0.899966	0.0658059	0.424372
NAV3	41	62	0.0289459	0.609046	0.960253	0.383166	0.424372
ANK3	10	23	0.0299236	0.417626	0.933688	0.173856	0.424372
CFH	10	23	0.0299236	0.417626	0.933688	0.173856	0.424372
COL24A1	10	23	0.0299236	0.417626	0.933688	0.173856	0.424372
DIDO1	10	23	0.0299236	0.417626	0.933688	0.173856	0.424372
PCDHB12	10	23	0.0299236	0.417626	0.933688	0.173856	0.424372
AC244197.3	5	0	0.0301444	Inf	Inf	0.929363	0.424372
CEBPZ	5	0	0.0301444	Inf	Inf	0.929363	0.424372
EPSTI1	5	0	0.0301444	Inf	Inf	0.929363	0.424372
IL17F	5	0	0.0301444	Inf	Inf	0.929363	0.424372
KRTAP10-10	5	0	0.0301444	Inf	Inf	0.929363	0.424372
NOC4L	5	0	0.0301444	Inf	Inf	0.929363	0.424372
OLFML1	5	0	0.0301444	Inf	Inf	0.929363	0.424372
PACSIN1	5	0	0.0301444	Inf	Inf	0.929363	0.424372
PRDM13	5	0	0.0301444	Inf	Inf	0.929363	0.424372
SP3	5	0	0.0301444	Inf	Inf	0.929363	0.424372
TNFAIP6	5	0	0.0301444	Inf	Inf	0.929363	0.424372
VIPAS39	5	0	0.0301444	Inf	Inf	0.929363	0.424372
ACTL6A	0	6	0.0304219	0	0.847113	0	0.424372
ADGRG3	0	6	0.0304219	0	0.847113	0	0.424372
BRD4	0	6	0.0304219	0	0.847113	0	0.424372
CACNG2	0	6	0.0304219	0	0.847113	0	0.424372
CC2D2A	0	6	0.0304219	0	0.847113	0	0.424372
CDK13	0	6	0.0304219	0	0.847113	0	0.424372
CDS2	0	6	0.0304219	0	0.847113	0	0.424372
CELA3A	0	6	0.0304219	0	0.847113	0	0.424372
CPT2	0	6	0.0304219	0	0.847113	0	0.424372
CRYBA2	0	6	0.0304219	0	0.847113	0	0.424372
DCST1	0	6	0.0304219	0	0.847113	0	0.424372
DEFB121	0	6	0.0304219	0	0.847113	0	0.424372
DUSP26	0	6	0.0304219	0	0.847113	0	0.424372
ESCO1	0	6	0.0304219	0	0.847113	0	0.424372
FBXO4	0	6	0.0304219	0	0.847113	0	0.424372
FEZ1	0	6	0.0304219	0	0.847113	0	0.424372
FOXL1	0	6	0.0304219	0	0.847113	0	0.424372
GPX7	0	6	0.0304219	0	0.847113	0	0.424372
IGLV1-36	0	6	0.0304219	0	0.847113	0	0.424372
INPP4A	0	6	0.0304219	0	0.847113	0	0.424372
INTS6	0	6	0.0304219	0	0.847113	0	0.424372
KRT10	0	6	0.0304219	0	0.847113	0	0.424372
KRT24	0	6	0.0304219	0	0.847113	0	0.424372
KRTCAP3	0	6	0.0304219	0	0.847113	0	0.424372
LECT2	0	6	0.0304219	0	0.847113	0	0.424372
METTL18	0	6	0.0304219	0	0.847113	0	0.424372
MFSD2A	0	6	0.0304219	0	0.847113	0	0.424372
MORN1	0	6	0.0304219	0	0.847113	0	0.424372
MYLK4	0	6	0.0304219	0	0.847113	0	0.424372
OXT	0	6	0.0304219	0	0.847113	0	0.424372
PHOSPHO2	0	6	0.0304219	0	0.847113	0	0.424372
PNLIPRP2	0	6	0.0304219	0	0.847113	0	0.424372
PRMT6	0	6	0.0304219	0	0.847113	0	0.424372
PTGER2	0	6	0.0304219	0	0.847113	0	0.424372
QARS1	0	6	0.0304219	0	0.847113	0	0.424372
RIOX1	0	6	0.0304219	0	0.847113	0	0.424372
SEPTIN5	0	6	0.0304219	0	0.847113	0	0.424372
SIT1	0	6	0.0304219	0	0.847113	0	0.424372
SPON1	0	6	0.0304219	0	0.847113	0	0.424372
TBC1D22A	0	6	0.0304219	0	0.847113	0	0.424372
TMCO2	0	6	0.0304219	0	0.847113	0	0.424372
TTLL12	0	6	0.0304219	0	0.847113	0	0.424372
TTLL2	0	6	0.0304219	0	0.847113	0	0.424372
TUBGCP2	0	6	0.0304219	0	0.847113	0	0.424372
WBP2NL	0	6	0.0304219	0	0.847113	0	0.424372
XCL1	0	6	0.0304219	0	0.847113	0	0.424372
ZNF227	0	6	0.0304219	0	0.847113	0	0.424372
ZNF440	0	6	0.0304219	0	0.847113	0	0.424372
ZNF526	0	6	0.0304219	0	0.847113	0	0.424372
CHD9	16	6	0.0308077	2.78356	8.82086	1.01537	0.424372
OR2M7	16	6	0.0308077	2.78356	8.82086	1.01537	0.424372
SLC22A6	16	6	0.0308077	2.78356	8.82086	1.01537	0.424372
AKAP9	19	8	0.0309486	2.48988	6.6934	1.01923	0.424372
TPTE	19	35	0.0310377	0.514232	0.952468	0.270133	0.424372
CCKBR	6	17	0.0311163	0.341915	0.92639	0.108678	0.424372
CEMIP2	6	17	0.0311163	0.341915	0.92639	0.108678	0.424372
EGFLAM	6	17	0.0311163	0.341915	0.92639	0.108678	0.424372
SYT10	6	17	0.0311163	0.341915	0.92639	0.108678	0.424372
NLRP7	8	20	0.0312621	0.385862	0.934186	0.144348	0.424372
KCNU1	13	27	0.0318308	0.460377	0.947574	0.213067	0.424372
CAMK4	11	3	0.0325023	3.79581	21.4166	0.987978	0.424372
SLC39A6	11	3	0.0325023	3.79581	21.4166	0.987978	0.424372
AASS	3	12	0.0328144	0.244224	0.918624	0.0437436	0.424372
CAPRIN2	3	12	0.0328144	0.244224	0.918624	0.0437436	0.424372
FAM13C	3	12	0.0328144	0.244224	0.918624	0.0437436	0.424372
FPR2	3	12	0.0328144	0.244224	0.918624	0.0437436	0.424372
GCC2	3	12	0.0328144	0.244224	0.918624	0.0437436	0.424372
PIWIL2	3	12	0.0328144	0.244224	0.918624	0.0437436	0.424372
POU3F4	3	12	0.0328144	0.244224	0.918624	0.0437436	0.424372
PSD2	3	12	0.0328144	0.244224	0.918624	0.0437436	0.424372
SLC12A7	3	12	0.0328144	0.244224	0.918624	0.0437436	0.424372
TEC	3	12	0.0328144	0.244224	0.918624	0.0437436	0.424372
TRAF3IP3	3	12	0.0328144	0.244224	0.918624	0.0437436	0.424372
DNAH8	20	36	0.0339164	0.526125	0.962977	0.280325	0.424372
UNC13C	17	32	0.0354435	0.505499	0.965323	0.25634	0.424372
C9orf64	9	2	0.0362552	4.63875	44.5092	0.947949	0.424372
MYO1C	9	2	0.0362552	4.63875	44.5092	0.947949	0.424372
N4BP1	9	2	0.0362552	4.63875	44.5092	0.947949	0.424372
PHF8	9	2	0.0362552	4.63875	44.5092	0.947949	0.424372
SMG5	9	2	0.0362552	4.63875	44.5092	0.947949	0.424372
ATAD2	2	10	0.0365871	0.196157	0.932756	0.0207144	0.424372
C9orf131	2	10	0.0365871	0.196157	0.932756	0.0207144	0.424372
DBX2	2	10	0.0365871	0.196157	0.932756	0.0207144	0.424372
EEF2K	2	10	0.0365871	0.196157	0.932756	0.0207144	0.424372
FYB2	2	10	0.0365871	0.196157	0.932756	0.0207144	0.424372
LRRC49	2	10	0.0365871	0.196157	0.932756	0.0207144	0.424372
MLIP	2	10	0.0365871	0.196157	0.932756	0.0207144	0.424372
MOCOS	2	10	0.0365871	0.196157	0.932756	0.0207144	0.424372
MYO1A	2	10	0.0365871	0.196157	0.932756	0.0207144	0.424372
MYO1B	2	10	0.0365871	0.196157	0.932756	0.0207144	0.424372
NCKAP1	2	10	0.0365871	0.196157	0.932756	0.0207144	0.424372
NNT	2	10	0.0365871	0.196157	0.932756	0.0207144	0.424372
OR6X1	2	10	0.0365871	0.196157	0.932756	0.0207144	0.424372
PLXDC2	2	10	0.0365871	0.196157	0.932756	0.0207144	0.424372
PLXNC1	2	10	0.0365871	0.196157	0.932756	0.0207144	0.424372
PROKR2	2	10	0.0365871	0.196157	0.932756	0.0207144	0.424372
SIGLECL1	2	10	0.0365871	0.196157	0.932756	0.0207144	0.424372
SLC24A5	2	10	0.0365871	0.196157	0.932756	0.0207144	0.424372
SUSD1	2	10	0.0365871	0.196157	0.932756	0.0207144	0.424372
UACA	2	10	0.0365871	0.196157	0.932756	0.0207144	0.424372
UBR1	2	10	0.0365871	0.196157	0.932756	0.0207144	0.424372
ZNF516	2	10	0.0365871	0.196157	0.932756	0.0207144	0.424372
ZNF556	2	10	0.0365871	0.196157	0.932756	0.0207144	0.424372
TNN	25	42	0.0366964	0.560667	0.974534	0.316935	0.424372
ADH4	7	1	0.0372409	7.18597	325.41	0.913481	0.424372
C1orf127	7	1	0.0372409	7.18597	325.41	0.913481	0.424372
CFAP299	7	1	0.0372409	7.18597	325.41	0.913481	0.424372
DDX49	7	1	0.0372409	7.18597	325.41	0.913481	0.424372
LCE2A	7	1	0.0372409	7.18597	325.41	0.913481	0.424372
RAD54B	7	1	0.0372409	7.18597	325.41	0.913481	0.424372
TCN1	7	1	0.0372409	7.18597	325.41	0.913481	0.424372
TRAV12-2	7	1	0.0372409	7.18597	325.41	0.913481	0.424372
UNC93A	7	1	0.0372409	7.18597	325.41	0.913481	0.424372
SLIT3	9	21	0.0373998	0.41332	0.96243	0.163491	0.424372
ZNF676	9	21	0.0373998	0.41332	0.96243	0.163491	0.424372
ADAM12	14	5	0.0375369	2.91105	10.4734	0.973708	0.424372
CHST1	14	5	0.0375369	2.91105	10.4734	0.973708	0.424372
ADD2	1	8	0.0375733	0.123102	0.928447	0.00276124	0.424372
ADRA2A	1	8	0.0375733	0.123102	0.928447	0.00276124	0.424372
AR	1	8	0.0375733	0.123102	0.928447	0.00276124	0.424372
BAZ1A	1	8	0.0375733	0.123102	0.928447	0.00276124	0.424372
BCL9	1	8	0.0375733	0.123102	0.928447	0.00276124	0.424372
BRD8	1	8	0.0375733	0.123102	0.928447	0.00276124	0.424372
C2CD6	1	8	0.0375733	0.123102	0.928447	0.00276124	0.424372
CAVIN4	1	8	0.0375733	0.123102	0.928447	0.00276124	0.424372
CBFA2T3	1	8	0.0375733	0.123102	0.928447	0.00276124	0.424372
CFAP161	1	8	0.0375733	0.123102	0.928447	0.00276124	0.424372
CPNE6	1	8	0.0375733	0.123102	0.928447	0.00276124	0.424372
DPYSL3	1	8	0.0375733	0.123102	0.928447	0.00276124	0.424372
FAR2	1	8	0.0375733	0.123102	0.928447	0.00276124	0.424372
GABRD	1	8	0.0375733	0.123102	0.928447	0.00276124	0.424372
GDPD4	1	8	0.0375733	0.123102	0.928447	0.00276124	0.424372
GLIS1	1	8	0.0375733	0.123102	0.928447	0.00276124	0.424372
GPHN	1	8	0.0375733	0.123102	0.928447	0.00276124	0.424372
H2BW1	1	8	0.0375733	0.123102	0.928447	0.00276124	0.424372
H6PD	1	8	0.0375733	0.123102	0.928447	0.00276124	0.424372
HGFAC	1	8	0.0375733	0.123102	0.928447	0.00276124	0.424372
HNRNPA1	1	8	0.0375733	0.123102	0.928447	0.00276124	0.424372
ITGA6	1	8	0.0375733	0.123102	0.928447	0.00276124	0.424372
KLF10	1	8	0.0375733	0.123102	0.928447	0.00276124	0.424372
KNG1	1	8	0.0375733	0.123102	0.928447	0.00276124	0.424372
LIMCH1	1	8	0.0375733	0.123102	0.928447	0.00276124	0.424372
MARF1	1	8	0.0375733	0.123102	0.928447	0.00276124	0.424372
MFN1	1	8	0.0375733	0.123102	0.928447	0.00276124	0.424372
NR1H4	1	8	0.0375733	0.123102	0.928447	0.00276124	0.424372
OR5K4	1	8	0.0375733	0.123102	0.928447	0.00276124	0.424372
RABGAP1	1	8	0.0375733	0.123102	0.928447	0.00276124	0.424372
RBAK	1	8	0.0375733	0.123102	0.928447	0.00276124	0.424372
SEC24B	1	8	0.0375733	0.123102	0.928447	0.00276124	0.424372
SENP6	1	8	0.0375733	0.123102	0.928447	0.00276124	0.424372
SLC26A5	1	8	0.0375733	0.123102	0.928447	0.00276124	0.424372
SLC38A8	1	8	0.0375733	0.123102	0.928447	0.00276124	0.424372
SLC4A7	1	8	0.0375733	0.123102	0.928447	0.00276124	0.424372
SLC6A16	1	8	0.0375733	0.123102	0.928447	0.00276124	0.424372
TNS2	1	8	0.0375733	0.123102	0.928447	0.00276124	0.424372
TSBP1	1	8	0.0375733	0.123102	0.928447	0.00276124	0.424372
TSNARE1	1	8	0.0375733	0.123102	0.928447	0.00276124	0.424372
TTC7B	1	8	0.0375733	0.123102	0.928447	0.00276124	0.424372
TUBA1A	1	8	0.0375733	0.123102	0.928447	0.00276124	0.424372
UBQLN2	1	8	0.0375733	0.123102	0.928447	0.00276124	0.424372
URI1	1	8	0.0375733	0.123102	0.928447	0.00276124	0.424372
ZFAND1	1	8	0.0375733	0.123102	0.928447	0.00276124	0.424372
ZNF114	1	8	0.0375733	0.123102	0.928447	0.00276124	0.424372
ZNF223	1	8	0.0375733	0.123102	0.928447	0.00276124	0.424372
ZNF816	1	8	0.0375733	0.123102	0.928447	0.00276124	0.424372
CDH4	5	15	0.0378865	0.324202	0.955202	0.0908793	0.424372
EYA1	5	15	0.0378865	0.324202	0.955202	0.0908793	0.424372
FRMD7	5	15	0.0378865	0.324202	0.955202	0.0908793	0.424372
USP31	5	15	0.0378865	0.324202	0.955202	0.0908793	0.424372
ZFC3H1	5	15	0.0378865	0.324202	0.955202	0.0908793	0.424372
ARMC3	7	18	0.0387692	0.376641	0.964215	0.130719	0.430178
DNAH17	7	18	0.0387692	0.376641	0.964215	0.130719	0.430178
MAGEC2	7	18	0.0387692	0.376641	0.964215	0.130719	0.430178
OR4A5	7	18	0.0387692	0.376641	0.964215	0.130719	0.430178
PREX2	7	18	0.0387692	0.376641	0.964215	0.130719	0.430178
ATRNL1	15	29	0.0401978	0.494342	0.978935	0.240274	0.443923
MYO18B	15	29	0.0401978	0.494342	0.978935	0.240274	0.443923
ZNF536	43	63	0.0402336	0.631009	0.988798	0.399847	0.443923
ASTN1	32	50	0.0417975	0.599096	0.990057	0.358339	0.451475
ALPK2	10	22	0.0437393	0.438267	0.986845	0.181575	0.451475
GABRA2	10	22	0.0437393	0.438267	0.986845	0.181575	0.451475
F13A1	25	13	0.0447838	2.02656	4.41382	0.973423	0.451475
SETD2	25	13	0.0447838	2.02656	4.41382	0.973423	0.451475
ATM	13	26	0.045194	0.479932	0.99327	0.221285	0.451475
NLRP12	13	26	0.045194	0.479932	0.99327	0.221285	0.451475
EPX	12	4	0.0453232	3.10656	13.3791	0.926685	0.451475
LGALS9	12	4	0.0453232	3.10656	13.3791	0.926685	0.451475
MYH9	12	4	0.0453232	3.10656	13.3791	0.926685	0.451475
PLEKHH2	12	4	0.0453232	3.10656	13.3791	0.926685	0.451475
UBE4B	12	4	0.0453232	3.10656	13.3791	0.926685	0.451475
ACKR1	4	13	0.0457154	0.300435	0.988504	0.0704883	0.451475
ASAH2	4	13	0.0457154	0.300435	0.988504	0.0704883	0.451475
BCAS3	4	13	0.0457154	0.300435	0.988504	0.0704883	0.451475
CFAP91	4	13	0.0457154	0.300435	0.988504	0.0704883	0.451475
DRC1	4	13	0.0457154	0.300435	0.988504	0.0704883	0.451475
GPR101	4	13	0.0457154	0.300435	0.988504	0.0704883	0.451475
LINGO2	4	13	0.0457154	0.300435	0.988504	0.0704883	0.451475
MGAT4C	4	13	0.0457154	0.300435	0.988504	0.0704883	0.451475
OR4N5	4	13	0.0457154	0.300435	0.988504	0.0704883	0.451475
TLN1	4	13	0.0457154	0.300435	0.988504	0.0704883	0.451475
ZNF677	4	13	0.0457154	0.300435	0.988504	0.0704883	0.451475
ZNF780B	4	13	0.0457154	0.300435	0.988504	0.0704883	0.451475
ZFHX4	77	100	0.0457485	0.690421	1.003	0.474031	0.451475
BPTF	18	8	0.0463126	2.35001	6.35898	0.952425	0.451475
UNC5B	18	8	0.0463126	2.35001	6.35898	0.952425	0.451475
MYH11	8	19	0.0467206	0.40769	0.99596	0.151615	0.451475
NLRP8	8	19	0.0467206	0.40769	0.99596	0.151615	0.451475
TMEM200A	8	19	0.0467206	0.40769	0.99596	0.151615	0.451475
PSG7	15	6	0.0475615	2.59996	8.30577	0.935845	0.451475
SCN4A	15	6	0.0475615	2.59996	8.30577	0.935845	0.451475
CACNA1S	6	16	0.0479715	0.364627	0.999586	0.115063	0.451475
DCLK1	6	16	0.0479715	0.364627	0.999586	0.115063	0.451475
GRIA4	6	16	0.0479715	0.364627	0.999586	0.115063	0.451475
MPPED2	6	16	0.0479715	0.364627	0.999586	0.115063	0.451475
OR56A4	6	16	0.0479715	0.364627	0.999586	0.115063	0.451475
PRG4	6	16	0.0479715	0.364627	0.999586	0.115063	0.451475
RASAL2	6	16	0.0479715	0.364627	0.999586	0.115063	0.451475
SIPA1L1	6	16	0.0479715	0.364627	0.999586	0.115063	0.451475
SLC12A2	6	16	0.0479715	0.364627	0.999586	0.115063	0.451475
SPEN	6	16	0.0479715	0.364627	0.999586	0.115063	0.451475
CDH7	17	31	0.0488394	0.523869	1.00459	0.264838	0.451475
