# Supplementary material for: Depiction of neuroendocrine features associated with immunotherapy response using a novel one-class predictor in lung adenocarcinoma
Source: Discov Oncol. 2023 May 18;14:71. doi: 10.1007/s12672-023-00693-4 (PMC10195954; doi:10.1007/s12672-023-00693-4)
Supplement: Supplementary file 12 — Supplementary file12 [file 12672_2023_693_MOESM12_ESM.xlsx]

## Sheet: geneCoef
Table S5. 9 Pivotal genes and respective coefficients
Gene	Coef
CXCL17	-0.0253375
DKK1	0.554459
KRT8	0.197013
IRX5	-0.0685744
ENPP5	-0.655428
RHOV	0.300568
MELTF	0.18203
ESYT3	-0.330107
PLEK2	0.436064
